# Supplementary material for: Calibrating the zenith of dinosaur diversity in the Campanian of the Western Interior Basin by CA-ID-TIMS U–Pb geochronology
Source: Sci Rep. 2022 Sep 26;12:16026. doi: 10.1038/s41598-022-19896-w (PMC9512893; doi:10.1038/s41598-022-19896-w)
Supplement: Supplementary file 4 — Supplementary Information 4. [file 41598_2022_19896_MOESM4_ESM.xlsx]

## Sheet: PlotDat1
Source sheet	Sheet2	0.0886646	0.0134622	0.0813823	0.0124	0.0819749	0.0124874	0.0891584	0.0134895	0.0889736	0.0134739	0.0887674	0.0134638
Plot name	Concordia1	0.0886967	0.0134575	0.0814907	0.012416	0.083041	0.0126444	0.0891539	0.0134937	0.0889711	0.0134763	0.0887661	0.013465
Plot Type	1	0.0886311	0.0134553	0.0817327	0.0124517	0.0841082	0.0128015	0.0891411	0.0134974	0.0889639	0.0134783	0.0887626	0.0134661
1st free col	15	IsoLine	IsoLine	0.0819749	0.0124874	0.0851764	0.0129587	0.0891201	0.0135004	0.0889521	0.0134801	0.0887567	0.013467
Sigma Level	2			0.0822171	0.0125231	0.0862456	0.0131158	0.0890913	0.0135028	0.0889359	0.0134814	0.0887488	0.0134676
Absolute Errs	FALSE			0.0824594	0.0125588	0.087316	0.013273	0.0890552	0.0135045	0.0889157	0.0134823	0.0887388	0.0134681
Symbol Type	1			0.0827017	0.0125945	0.0883873	0.0134302	0.0890124	0.0135054	0.0888917	0.0134828	0.088727	0.0134683
Inverse Plot	FALSE			0.082944	0.0126302	0.0894598	0.0135874	0.0889637	0.0135057	0.0888644	0.0134829	0.0887136	0.0134683
Color Plot	FALSE			0.0831865	0.0126659	0.0905332	0.0137446	0.0889099	0.0135051	0.0888342	0.0134825	0.0886987	0.0134681
3D plot	FALSE			0.0834289	0.0127016	0.0916078	0.0139019	0.0888518	0.0135039	0.0888016	0.0134817	0.0886827	0.0134677
Linear	FALSE			0.0836715	0.0127373	0.0926834	0.0140592	0.0887906	0.0135019	0.0887673	0.0134805	0.0886658	0.013467
Data Range	B5:F7			0.083914	0.012773	IsoLine	IsoLine	0.0887272	0.0134993	0.0887317	0.0134789	0.0886483	0.0134662
Filled Symbols	TRUE			0.0841567	0.0128087			0.0886627	0.013496	0.0886956	0.0134769	0.0886305	0.0134652
				0.0843994	0.0128444			0.0885982	0.0134921	0.0886594	0.0134746	0.0886127	0.013464
				0.0846421	0.0128801			0.0885349	0.0134878	0.0886239	0.013472	0.0885953	0.0134626
				0.0848849	0.0129158			0.0884738	0.013483	0.0885897	0.0134692	0.0885784	0.0134611
				0.0851278	0.0129515			0.088416	0.0134778	0.0885573	0.0134661	0.0885625	0.0134596
				0.0853707	0.0129872			0.0883624	0.0134724	0.0885272	0.013463	0.0885477	0.0134579
				0.0856137	0.0130229			0.088314	0.0134668	0.0885001	0.0134597	0.0885344	0.0134562
				0.0858567	0.0130587			0.0882716	0.0134611	0.0884763	0.0134564	0.0885227	0.0134545
				0.0860998	0.0130944			0.0882359	0.0134554	0.0884563	0.0134531	0.0885128	0.0134528
				0.0863429	0.0131301			0.0882076	0.0134499	0.0884405	0.0134498	0.088505	0.0134512
				0.0865861	0.0131658			0.0881871	0.0134445	0.088429	0.0134468	0.0884994	0.0134496
				0.0868293	0.0132015			0.0881747	0.0134395	0.088422	0.0134438	0.088496	0.0134481
				0.0870726	0.0132373			0.0881707	0.0134349	0.0884198	0.0134412	0.0884949	0.0134467
				0.0873159	0.013273			0.0881752	0.0134307	0.0884223	0.0134388	0.0884961	0.0134455
				0.0875593	0.0133087			0.088188	0.0134271	0.0884295	0.0134367	0.0884997	0.0134444
				0.0878028	0.0133444			0.088209	0.013424	0.0884413	0.013435	0.0885055	0.0134436
				0.0880463	0.0133802			0.0882378	0.0134216	0.0884575	0.0134337	0.0885135	0.0134429
				0.0882899	0.0134159			0.0882739	0.01342	0.0884777	0.0134328	0.0885234	0.0134425
				0.0885335	0.0134516			0.0883167	0.013419	0.0885017	0.0134323	0.0885352	0.0134422
				0.0887772	0.0134873			0.0883654	0.0134188	0.0885291	0.0134322	0.0885487	0.0134422
				0.0890209	0.0135231			0.0884193	0.0134193	0.0885593	0.0134326	0.0885636	0.0134424
				0.0892647	0.0135588			0.0884773	0.0134205	0.0885918	0.0134334	0.0885796	0.0134429
				0.0895085	0.0135945			0.0885385	0.0134225	0.0886262	0.0134346	0.0885965	0.0134435
				0.0897524	0.0136303			0.0886019	0.0134251	0.0886617	0.0134362	0.088614	0.0134443
				0.0899963	0.013666			0.0886664	0.0134284	0.0886979	0.0134381	0.0886317	0.0134454
				0.0902403	0.0137018			0.0887309	0.0134323	0.088734	0.0134404	0.0886495	0.0134466
				0.0904844	0.0137375			0.0887942	0.0134366	0.0887695	0.013443	0.088667	0.0134479
				0.0907285	0.0137732			0.0888553	0.0134415	0.0888037	0.0134459	0.0886838	0.0134494
				0.0909727	0.013809			0.0889131	0.0134466	0.0888362	0.0134489	0.0886998	0.013451
				0.0912169	0.0138447			0.0889667	0.013452	0.0888662	0.0134521	0.0887146	0.0134526
				0.0914612	0.0138805			0.0890151	0.0134576	0.0888933	0.0134554	0.0887279	0.0134543
				0.0917055	0.0139162			0.0890575	0.0134633	0.0889171	0.0134587	0.0887396	0.013456
				0.0919499	0.013952			0.0890932	0.013469	0.0889371	0.013462	0.0887494	0.0134577
				0.0921943	0.0139877			0.0891215	0.0134745	0.088953	0.0134652	0.0887572	0.0134594
				0.0924388	0.0140235			0.089142	0.0134799	0.0889645	0.0134683	0.0887629	0.013461
				0.0926833	0.0140592			0.0891544	0.0134849	0.0889714	0.0134712	0.0887663	0.0134625
				0.0929279	0.014095			0.0891584	0.0134895	0.0889736	0.0134739	0.0887674	0.0134638
				0.093	0.0141055			ErrEll	ErrEll	ErrEll	ErrEll	ErrEll	ErrEll
				IsoLine	IsoLine

## Sheet: PlotDat4
Source sheet	Sheet2	0.0886646	0.0134622	0.0872	0.013256	0.087316	0.013273	0.0891584	0.0134895	0.0889736	0.0134739	0.0887674	0.0134638
Plot name	Concordia2	0.0886967	0.0134575	0.0872186	0.0132587	0.0875302	0.0133044	0.0891539	0.0134937	0.0889711	0.0134763	0.0887661	0.013465
Plot Type	1	0.0886311	0.0134553	0.0872673	0.0132658	0.0877444	0.0133359	0.0891411	0.0134974	0.0889639	0.0134783	0.0887626	0.0134661
1st free col	15	IsoLine	IsoLine	0.087316	0.013273	0.0879587	0.0133673	0.0891201	0.0135004	0.0889521	0.0134801	0.0887567	0.013467
Sigma Level	2			0.0873646	0.0132801	0.088173	0.0133987	0.0890913	0.0135028	0.0889359	0.0134814	0.0887488	0.0134676
Absolute Errs	FALSE			0.0874133	0.0132873	0.0883873	0.0134302	0.0890552	0.0135045	0.0889157	0.0134823	0.0887388	0.0134681
Symbol Type	1			0.087462	0.0132944	0.0886017	0.0134616	0.0890124	0.0135054	0.0888917	0.0134828	0.088727	0.0134683
Inverse Plot	FALSE			0.0875107	0.0133016	0.0888162	0.0134931	0.0889637	0.0135057	0.0888644	0.0134829	0.0887136	0.0134683
Color Plot	FALSE			0.0875594	0.0133087	0.0890307	0.0135245	0.0889099	0.0135051	0.0888342	0.0134825	0.0886987	0.0134681
3D plot	FALSE			0.0876081	0.0133159	0.0892452	0.013556	0.0888518	0.0135039	0.0888016	0.0134817	0.0886827	0.0134677
Linear	FALSE			0.0876568	0.013323	IsoLine	IsoLine	0.0887906	0.0135019	0.0887673	0.0134805	0.0886658	0.013467
Data Range	B5:F7			0.0877054	0.0133301			0.0887272	0.0134993	0.0887317	0.0134789	0.0886483	0.0134662
Filled Symbols	TRUE			0.0877541	0.0133373			0.0886627	0.013496	0.0886956	0.0134769	0.0886305	0.0134652
				0.0878028	0.0133444			0.0885982	0.0134921	0.0886594	0.0134746	0.0886127	0.013464
				0.0878515	0.0133516			0.0885349	0.0134878	0.0886239	0.013472	0.0885953	0.0134626
				0.0879002	0.0133587			0.0884738	0.013483	0.0885897	0.0134692	0.0885784	0.0134611
				0.0879489	0.0133659			0.088416	0.0134778	0.0885573	0.0134661	0.0885625	0.0134596
				0.0879976	0.013373			0.0883624	0.0134724	0.0885272	0.013463	0.0885477	0.0134579
				0.0880464	0.0133802			0.088314	0.0134668	0.0885001	0.0134597	0.0885344	0.0134562
				0.0880951	0.0133873			0.0882716	0.0134611	0.0884763	0.0134564	0.0885227	0.0134545
				0.0881438	0.0133945			0.0882359	0.0134554	0.0884563	0.0134531	0.0885128	0.0134528
				0.0881925	0.0134016			0.0882076	0.0134499	0.0884405	0.0134498	0.088505	0.0134512
				0.0882412	0.0134087			0.0881871	0.0134445	0.088429	0.0134468	0.0884994	0.0134496
				0.0882899	0.0134159			0.0881747	0.0134395	0.088422	0.0134438	0.088496	0.0134481
				0.0883387	0.013423			0.0881707	0.0134349	0.0884198	0.0134412	0.0884949	0.0134467
				0.0883874	0.0134302			0.0881752	0.0134307	0.0884223	0.0134388	0.0884961	0.0134455
				0.0884361	0.0134373			0.088188	0.0134271	0.0884295	0.0134367	0.0884997	0.0134444
				0.0884848	0.0134445			0.088209	0.013424	0.0884413	0.013435	0.0885055	0.0134436
				0.0885336	0.0134516			0.0882378	0.0134216	0.0884575	0.0134337	0.0885135	0.0134429
				0.0885823	0.0134588			0.0882739	0.01342	0.0884777	0.0134328	0.0885234	0.0134425
				0.088631	0.0134659			0.0883167	0.013419	0.0885017	0.0134323	0.0885352	0.0134422
				0.0886798	0.0134731			0.0883654	0.0134188	0.0885291	0.0134322	0.0885487	0.0134422
				0.0887285	0.0134802			0.0884193	0.0134193	0.0885593	0.0134326	0.0885636	0.0134424
				0.0887772	0.0134874			0.0884773	0.0134205	0.0885918	0.0134334	0.0885796	0.0134429
				0.088826	0.0134945			0.0885385	0.0134225	0.0886262	0.0134346	0.0885965	0.0134435
				0.0888747	0.0135016			0.0886019	0.0134251	0.0886617	0.0134362	0.088614	0.0134443
				0.0889235	0.0135088			0.0886664	0.0134284	0.0886979	0.0134381	0.0886317	0.0134454
				0.0889722	0.0135159			0.0887309	0.0134323	0.088734	0.0134404	0.0886495	0.0134466
				0.089021	0.0135231			0.0887942	0.0134366	0.0887695	0.013443	0.088667	0.0134479
				0.0890697	0.0135302			0.0888553	0.0134415	0.0888037	0.0134459	0.0886838	0.0134494
				0.0891185	0.0135374			0.0889131	0.0134466	0.0888362	0.0134489	0.0886998	0.013451
				0.0891672	0.0135445			0.0889667	0.013452	0.0888662	0.0134521	0.0887146	0.0134526
				0.089216	0.0135517			0.0890151	0.0134576	0.0888933	0.0134554	0.0887279	0.0134543
				0.0892648	0.0135588			0.0890575	0.0134633	0.0889171	0.0134587	0.0887396	0.013456
				0.0893135	0.013566			0.0890932	0.013469	0.0889371	0.013462	0.0887494	0.0134577
				0.0893623	0.0135731			0.0891215	0.0134745	0.088953	0.0134652	0.0887572	0.0134594
				0.0894111	0.0135803			0.089142	0.0134799	0.0889645	0.0134683	0.0887629	0.013461
				0.0894598	0.0135874			0.0891544	0.0134849	0.0889714	0.0134712	0.0887663	0.0134625
				0.0895086	0.0135946			0.0891584	0.0134895	0.0889736	0.0134739	0.0887674	0.0134638
				0.0895458	0.0136			ErrEll	ErrEll	ErrEll	ErrEll	ErrEll	ErrEll
				IsoLine	IsoLine

## Sheet: Table
Table S2. U-Pb isotopic data for zircon analyses from Campanian bentonites of the Western Interior Basin.
					Isotope ratios									Ages (Ma)
Sample	Pbc§	Pb*§	U§	Th#	206Pb**	208Pb‡	206Pb§§	err	207Pb§§	err	207Pb§§	err		206Pb	err	207Pb	err	207Pb	err	corr.
Fractions†	(pg)	Pbc	(pg)	U	204Pb	206Pb	238U	(2σ%)	235U	(2σ%)	206Pb	(2σ%)		238U	(2σ)	235U	(2σ)	206Pb	(2σ)	coef.
Dinosaur Provincial Park, Alberta, Canada
Sample IL082717-1: Bearpaw Tuff, Bearpaw Formation
z2	0.303204	53.7753	1364.7	0.477182	3239	0.152444	0.0115858	0.0380596	0.0760184	0.402725	0.0476089	0.394414		74.2573	0.0280998	74.3946	0.288893	78.809	9.39751	0.230107
z6	0.357279	39.9379	1178.65	0.526061	2379.06	0.168055	0.0115863	0.0534376	0.0761807	0.544365	0.0477083	0.529463		74.2607	0.0394555	74.5478	0.391273	83.7612	12.5853	0.306604
z10a	0.474494	25.7393	991.156	0.592891	1513.21	0.189397	0.0115871	0.0740371	0.0762509	0.845147	0.047749	0.825443		74.2659	0.0546688	74.6141	0.607986	85.7834	19.5924	0.298691
z3	0.548739	24.0647	1084.47	0.546317	1432.95	0.174524	0.0115899	0.0792484	0.0764536	0.902028	0.0478642	0.880678		74.2839	0.0585309	74.8053	0.650508	91.4983	20.8792	0.303018
z10	0.473957	27.4942	1068.9	0.551027	1632.75	0.176028	0.0115906	0.067082	0.076241	0.780353	0.0477285	0.761536		74.288	0.0495478	74.6047	0.561306	84.7641	18.0813	0.310366
z11	0.270379	23.9642	524.111	0.603743	1406	0.192862	0.0115909	0.0773037	0.0765377	0.924802	0.0479128	0.903779		74.2901	0.0570993	74.8846	0.667613	93.9024	21.4166	0.303527
z14	0.353278	18.2058	526.317	0.558874	1084.85	0.178533	0.0115917	0.0957644	0.0766848	1.19685	0.0480016	1.17007		74.2953	0.0707399	75.0233	0.865547	98.2831	27.6973	0.312048
z1	0.360258	51.6067	1559.4	0.465935	3118.31	0.148851	0.0115957	0.0472508	0.0761813	0.419974	0.04767	0.405923		74.3206	0.0349154	74.5483	0.301867	81.8567	9.66445	0.322971
z5	0.309802	42.0183	1078.21	0.512468	2511.14	0.163713	0.0115971	0.0657722	0.0761514	0.566649	0.0476457	0.548905		74.3293	0.0486073	74.5201	0.407144	80.6467	13.0534	0.309912
z9	0.400288	36.1036	1193.64	0.522762	2154.24	0.167	0.0115975	0.0567519	0.07627	0.601606	0.0477181	0.587539		74.3322	0.0419427	74.6321	0.432887	84.2472	13.9597	0.277214
z13	0.729315	10.5179	628.652	0.548938	635.881	0.175359	0.0116023	0.159591	0.0771688	2.0053	0.0482605	1.95772		74.3626	0.117994	75.4796	1.4587	110.998	46.2212	0.332809
Sample LCZ2: Lethbridge Coal Zone Tuff, Dinosaur Park Formation
z1	0.295846	24.8839	563.015	0.78817	1393.6	0.251741	0.0116996	0.0885955	0.0770755	0.943255	0.0478011	0.918855		74.9829	0.0660466	75.3917	0.685376	88.3721	21.7959	0.312702
z2	0.986658	7.32397	579.657	0.598411	442.907	0.19115	0.0117047	0.230994	0.077228	2.97359	0.0478748	2.9034		75.0155	0.172277	75.5354	2.1646	92.0195	68.7865	0.338373
z4	0.231721	86.8252	1611.95	0.60366	5047.93	0.192827	0.0117053	0.0379733	0.076783	0.262398	0.0475966	0.252882		75.0192	0.0283222	75.1159	0.189989	78.1949	6.05402	0.267255
z6	0.465835	13.9072	470.462	0.999624	748.53	0.319244	0.0117055	0.136688	0.0774272	1.70378	0.0479952	1.66503		75.0203	0.101949	75.7232	1.24322	97.9692	39.4086	0.318159
z3	0.227204	71.6978	1293.63	0.637881	4135.18	0.203754	0.0117059	0.0423076	0.0767217	0.329286	0.0475563	0.319787		75.0227	0.0315563	75.0581	0.238242	76.1855	7.63606	0.248937
z5	0.241129	22.254	433.348	0.566814	1319.63	0.181059	0.0117242	0.0880338	0.0771078	1.01304	0.0477211	0.986712		75.1392	0.0657638	75.4221	0.736372	84.3996	23.421	0.332956
Sample CD082717-1: Plateau Tuff, Dinosaur Park Formation
z7	0.330085	31.028	822.802	0.562842	1834.64	0.179785	0.0117975	0.0629594	0.0776166	0.704734	0.0477374	0.687829		75.6064	0.0473233	75.9017	0.515401	85.2082	16.3331	0.298468
z4	0.314432	29.0422	772.922	0.368481	1809.68	0.117713	0.0118001	0.0642693	0.0776562	0.712809	0.0477512	0.695039		75.623	0.0483184	75.9389	0.521553	85.895	16.5019	0.306996
z8	0.377078	19.8685	604.424	0.545785	1186.52	0.174338	0.0118005	0.0968011	0.0776842	1.14362	0.0477667	1.11107		75.6256	0.0727788	75.9653	0.837056	86.6656	26.3588	0.3692
z5	0.259952	23.3316	512.046	0.375052	1454.69	0.119811	0.0118078	0.0732615	0.0778582	0.8842	0.0478442	0.86404		75.6721	0.0551144	76.1292	0.648519	90.5051	20.4891	0.3056
z6	0.48202	14.8289	589.124	0.462171	909.537	0.147635	0.0118079	0.112214	0.0783152	1.39088	0.0481244	1.35885		75.673	0.084419	76.5597	1.0257	104.327	32.1266	0.319204
z3	0.450828	14.034	512.326	0.527261	847.295	0.168421	0.0118122	0.120204	0.0781695	1.50376	0.0480177	1.47047		75.7001	0.0904624	76.4225	1.10703	99.0754	34.7981	0.31109
z2	0.273205	30.1347	658.833	0.524559	1800.11	0.167548	0.011963	0.0624634	0.0788641	0.71077	0.0478337	0.69646		76.6607	0.0476013	77.0765	0.52756	89.9867	16.5229	0.259238
Sample JC082817-1: Jackson Coulee Tuff, Dinosaur Park Formation
z6	0.252689	23.4221	482.542	0.47109	1423.07	0.150476	0.0119109	0.0827991	0.078516	0.933196	0.0478309	0.909482		76.3287	0.0628268	76.7487	0.689818	89.8493	21.5679	0.32053
z11	0.299336	6.92156	170.711	0.425998	438.309	0.136075	0.0119279	0.247727	0.0791024	3.06332	0.0481192	2.98171		76.4375	0.188238	77.3007	2.28007	104.068	70.4831	0.364785
z1	0.527025	7.20351	298.47	0.599968	435.721	0.191628	0.0119365	0.239909	0.0789427	3.03538	0.0479877	2.96331		76.4918	0.182426	77.1504	2.25505	97.6008	70.1326	0.33566
z5	0.270564	10.3693	234.718	0.367078	657.781	0.117257	0.0119376	0.158178	0.0793688	2.00085	0.048242	1.95426		76.4993	0.12029	77.5514	1.49391	110.092	46.1475	0.328988
z2	0.390488	2.15756	67.039	0.519184	145.866	0.165825	0.0120438	0.752572	0.0801295	9.80211	0.0482751	9.58499		77.1754	0.577338	78.2667	7.38356	111.711	226.241	0.323626
z7	0.390022	3.71937	116.91	0.418896	244.11	0.133791	0.0122043	0.426402	0.0831753	5.40732	0.0494509	5.28458		78.198	0.331424	81.1259	4.21607	168.213	123.441	0.323792
z8	0.281962	6.79106	136.826	0.41602	431.525	0.132783	0.0137896	0.248551	0.091581	4.2181	0.048189	4.42741		88.2862	0.21794	88.9751	3.59332	107.494	104.587	-0.834054
z4	0.300942	15.401	272.227	0.629133	904.071	0.200621	0.0158502	0.114535	0.105976	1.3971	0.048514	1.36391		101.376	0.115202	102.278	1.35931	123.353	32.1324	0.324084
z12	0.346988	8.45946	150.196	1.128	449.214	0.359598	0.0161139	0.230957	0.10939	2.85134	0.0492574	2.78542		103.049	0.236107	105.408	2.85479	159.049	65.1765	0.321857
z9	0.305694	13.7456	141.044	0.72233	790.208	0.229391	0.0270715	0.155369	0.185363	1.73482	0.0496826	1.67694		172.194	0.263995	172.665	2.75458	179.12	39.099	0.409186
z3	0.766047	8.54086	96.598	0.245654	560.358	0.0769126	0.0695473	0.188342	0.535992	1.97915	0.0559207	1.92565		433.427	0.78949	435.779	7.0126	448.222	42.791	0.326445
z10	0.317927	46.8651	47.2782	0.867644	2508.72	0.255588	0.27084	0.0969334	3.58173	0.303842	0.0959566	0.269542		1545.06	1.33172	1545.49	2.4118	1546.08	5.10052	0.47609
Sample FS082717-1: Fieldstation Tuff, Oldman Formation
z5	0.559916	18.2469	829.839	0.466722	1113.83	0.149078	0.0119689	0.0951118	0.079087	1.1392	0.0479452	1.11247		76.6984	0.0725169	77.2862	0.847773	95.5001	26.3483	0.314852
z2	0.344881	39.6964	1109.02	0.476512	2395.71	0.152204	0.0119702	0.0506708	0.0789762	0.535528	0.047873	0.522033		76.7064	0.0386374	77.182	0.398012	91.9319	12.3904	0.291503
z1	0.390007	40.2736	1250.85	0.540406	2389.8	0.172607	0.0119713	0.0521424	0.0788387	0.532463	0.047785	0.519637		76.7139	0.0397634	77.0526	0.395096	87.5694	12.3438	0.27362
z3	0.367808	44.629	1343.74	0.43721	2719.92	0.139653	0.0119729	0.0499616	0.0787793	0.479685	0.0477426	0.467201		76.724	0.0381054	76.9966	0.355685	85.465	11.1075	0.277436
z4	0.304076	22.6955	559.409	0.471543	1379.24	0.150617	0.0119779	0.0797261	0.0790752	0.928112	0.047902	0.904437		76.7557	0.0608315	77.2751	0.690588	93.3678	21.4343	0.329228
Central & northern Montana
Sample PPF1-03: Power Plant Ferry Tuff, Bearpaw Formation
z3	0.19836	18.4114	278.464	0.790745	1035.37	0.25256	0.0117294	0.126168	0.0769074	1.3423	0.0475757	1.29818		75.1728	0.0942929	75.2332	0.973354	77.1516	30.8491	0.387961
z4	0.219093	32.5556	532.049	0.879655	1778.01	0.280944	0.0117304	0.0880772	0.0770456	0.825552	0.0476572	0.791459		75.1789	0.0658309	75.3635	0.599637	81.2199	18.803	0.425423
z2	0.215759	18.5558	295.368	0.925088	1010.33	0.295448	0.0117313	0.121641	0.077004	1.3491	0.047628	1.30941		75.1845	0.090924	75.3243	0.979425	79.7645	31.1005	0.363523
z9	0.337124	18.4108	472.478	0.792858	1034.43	0.253234	0.0117382	0.101501	0.077719	1.23231	0.0480419	1.20339		75.2286	0.0759142	75.9982	0.902343	100.27	28.4747	0.318718
z1	0.186337	37.9056	527.201	0.873561	2070.18	0.278998	0.01174	0.0724426	0.0771643	0.723764	0.0476918	0.711144		75.2399	0.0541889	75.4754	0.526455	82.9409	16.8928	0.213003
z6	0.19149	9.39593	134.381	0.865158	527.77	0.276313	0.0117549	0.222287	0.0775449	2.66594	0.0478661	2.58545		75.335	0.166485	75.8341	1.94804	91.5929	61.2595	0.397462
z7	0.348089	7.73961	199.58	0.894051	434.913	0.285536	0.0117658	0.234604	0.0781133	2.98965	0.0481725	2.92071		75.4042	0.175871	76.3696	2.19943	106.688	69.0076	0.328958
z8	0.327229	4.30156	104.661	0.862703	251.249	0.275525	0.0117971	0.416585	0.0810304	5.16326	0.0498388	5.0403		75.6037	0.313114	79.1132	3.92974	186.436	117.342	0.33174
Sample ST1-03: Stafford Ferry Tuff, McClelland Ferry Member, Judith River Formation
z6	0.259072	28.9338	572.105	0.727203	1642.46	0.232255	0.0119069	0.0887036	0.0778369	0.855161	0.0474329	0.820031		76.3037	0.0672851	76.1092	0.627062	70.0064	19.5217	0.433041
z2	0.367446	34.9992	942.603	0.889731	1905.49	0.28414	0.0119087	0.0694738	0.078257	0.694319	0.0476819	0.678332		76.3148	0.0527062	76.5049	0.51167	82.4482	16.1164	0.266929
z7	0.392032	13.7551	440.013	0.469123	844.165	0.149848	0.0119148	0.137547	0.0773241	1.60706	0.0470893	1.55642		76.3538	0.104403	75.6261	1.1712	52.685	37.1525	0.402893
z4	0.410958	21.3413	711.665	0.48666	1293.04	0.155448	0.0119189	0.103078	0.078385	1.01496	0.0477191	0.986794		76.3796	0.0782662	76.6254	0.749097	84.2996	23.4234	0.315369
Sample KC061517-1: Coal Marker A tuff, Judith River Formation
z7	0.398633	37.8423	1139.27	0.65204	2183	0.208226	0.012262	0.053517	0.0806955	0.583444	0.0477508	0.570183		78.5655	0.0417907	78.7986	0.442359	85.8727	13.5445	0.274509
z3	0.268215	18.3724	379.682	0.573785	1090.53	0.183242	0.0122635	0.099328	0.0810064	1.2028	0.047929	1.17429		78.575	0.0775732	79.0907	0.915194	94.7	27.8157	0.320567
z1	0.420302	34.5388	1085.4	0.690194	1975.03	0.220406	0.0122663	0.0581126	0.0805732	0.654856	0.0476618	0.64132		78.5927	0.045395	78.6837	0.495806	81.4453	15.2419	0.261496
z4	0.342037	21.8007	572.494	0.586397	1286.68	0.187268	0.0122689	0.0846958	0.0806768	0.998538	0.0477132	0.974539		78.6089	0.0661741	78.781	0.756915	84.0055	23.134	0.316336
z5	0.472027	14.18	513.481	0.588291	842.696	0.187873	0.0122705	0.123961	0.0810376	1.52895	0.0479203	1.4927		78.619	0.0968647	79.12	1.16377	94.2732	35.3556	0.326832
z2	0.449836	20.485	668.031	0.809267	1144.67	0.258414	0.0122787	0.0932281	0.0808089	1.12291	0.0477532	1.09559		78.6714	0.0728981	78.9051	0.85248	85.9906	25.995	0.326151
z6	0.75455	5.85219	333.043	0.649147	352.941	0.207301	0.0122788	0.291001	0.0823277	3.68765	0.0486502	3.60266		78.672	0.227545	80.331	2.84818	129.951	84.7513	0.327689
Western Montana
Sample 90TMT-590-U60: Upper Two Medicine Formation
z5	0.301731	29.3347	718.51	0.543348	1744.48	0.173564	0.0117366	0.0778359	0.0770424	0.799133	0.0476299	0.775766		75.2187	0.0582069	75.3605	0.580425	79.8587	18.4355	0.336327
z4	0.408126	42.0577	1275.21	0.892678	2284.39	0.2851	0.0117401	0.0700225	0.0772355	0.580355	0.0477352	0.564703		75.2409	0.0523793	75.5425	0.422504	85.0986	13.4167	0.2683
z3	0.36598	35.8695	967.039	0.927234	1934.86	0.296131	0.0117413	0.0594464	0.0773592	0.658757	0.0478068	0.642747		75.2485	0.0444724	75.6591	0.480294	88.6521	15.2552	0.298152
z2	0.415471	30.3845	1023.13	0.545374	1804.85	0.17421	0.0117462	0.0667107	0.0776073	0.718537	0.0479403	0.701457		75.2794	0.0499273	75.8929	0.525437	95.2571	16.6248	0.288775
z1	0.748466	18.8724	1111.55	0.659586	1095.88	0.210681	0.0117479	0.132946	0.0768986	1.23897	0.0474954	1.21602		75.2906	0.0995133	75.2249	0.898329	73.1401	28.9197	0.221578
Sample CB061417-1: Lower Two Medicine Formation
z2	0.251481	32.0759	506.036	1.22718	1617.78	0.391689	0.0128645	0.095971	0.0844628	0.856369	0.0476395	0.833201		82.401	0.0785778	82.3321	0.677239	80.3342	19.7964	0.287976
z4	0.243626	6.74631	103.544	1.20062	356.286	0.383215	0.0128751	0.309639	0.0868283	3.80168	0.0489335	3.69951		82.4682	0.253727	84.5445	3.08394	143.59	86.8102	0.365824
z6	0.309133	5.66652	129.92	0.5216	353.387	0.166535	0.0129127	0.443267	0.0859061	4.03818	0.0482725	3.92445		82.708	0.364275	83.6825	3.24375	111.583	92.6361	0.307557
z1	0.327989	17.8884	283.888	2.50219	712.498	0.798135	0.0129742	0.18218	0.0864444	1.83842	0.048345	1.78838		83.0989	0.150418	84.1858	1.48526	115.127	42.1919	0.318957
z8	0.315909	3.07268	72.4218	0.447991	203.125	0.143029	0.0130621	0.671271	0.091783	6.68708	0.050985	6.48472		83.6586	0.557948	89.163	5.70811	239.117	149.525	0.346974
z9	0.31647	1.47048	32.0375	0.562957	104.153	0.179673	0.0137519	1.16436	0.0928602	14.6918	0.0489959	14.3143		88.0466	1.01821	90.1643	12.6756	146.581	335.693	0.359594
z7	0.30006	8.64889	157.482	1.04508	467.413	0.333463	0.0138529	0.250223	0.0931149	2.79588	0.0487722	2.73051		88.6887	0.2204	90.4009	2.41825	135.837	64.1661	0.30223
z10	0.168343	22.1769	230.886	0.700133	1271.27	0.223349	0.0147873	0.10869	0.0980471	1.0335	0.0481104	0.991009		94.6273	0.1021	94.9721	0.937036	103.64	23.4386	0.430984
z3	0.293197	20.8269	47.8321	1.30553	1038.12	0.404591	0.101111	0.245269	0.849882	1.17755	0.0609897	1.12306		620.914	1.45187	624.584	5.49318	637.902	24.1716	0.319406
Kaiparowits Plateau, southern Utah
Sample KBC-195: Upper Unit, Kaiparowits Formation
z5	0.192207	61.7732	963.83	0.54379	3653.17	0.173705	0.0117357	0.0597108	0.0769698	0.391588	0.0475888	0.373985		75.2128	0.0446491	75.292	0.284169	77.8085	8.91568	0.342628
z1	0.223289	84.3982	1500.22	0.618166	4888.78	0.197456	0.0117359	0.0536779	0.077079	0.283694	0.0476558	0.264111		75.2137	0.0401385	75.395	0.206143	81.1472	6.31521	0.413369
z3	1.18175	16.0802	1535.12	0.561164	959.823	0.179254	0.0117359	0.114482	0.0774778	1.32367	0.0479023	1.29003		75.2138	0.0856056	75.7709	0.966449	93.3809	30.5626	0.330037
z4	0.229354	91.6698	1702.78	0.550763	5402.45	0.175932	0.0117411	0.0655458	0.0770326	0.297889	0.0476058	0.279419		75.2471	0.0490346	75.3512	0.216337	78.6535	6.67925	0.356967
z8	0.234661	55.1469	1035.2	0.597579	3217.7	0.190882	0.0117416	0.0586177	0.0771217	0.425514	0.0476587	0.412102		75.2505	0.0438536	75.4352	0.309354	81.2939	9.81169	0.273643
z11	0.336872	16.401	428.778	0.7145	941.608	0.228215	0.0117448	0.114935	0.0772421	1.38104	0.0477203	1.34893		75.2705	0.0860091	75.5487	1.00549	84.3584	32.0113	0.314507
z10	0.331045	9.0098	223.953	0.838998	509.72	0.267961	0.0117621	0.197191	0.0785959	2.54304	0.0484853	2.49099		75.3808	0.147779	76.824	1.88159	121.955	58.6892	0.298995
z7	0.439514	39.2274	1333.29	0.672167	2249.4	0.214684	0.0119067	0.0738069	0.0795274	0.579634	0.0484639	0.560981		76.3023	0.0559843	77.7005	0.433578	120.918	13.2399	0.300414
z2	0.230788	48.0426	709.338	1.20667	2420.26	0.385179	0.0126477	0.0666623	0.0879564	0.523648	0.0504603	0.505865		81.0211	0.0536725	85.5979	0.429858	215.209	11.7382	0.311279
Sample KBC-144: Middle Unit, Kaiparowits Formation
z12	0.285039	38.4185	907.246	0.457789	2331.15	0.146238	0.0117654	0.0539012	0.0773024	0.556919	0.047674	0.539884		75.4017	0.0404057	75.6056	0.405767	82.0551	12.8362	0.342607
z11	0.34815	48.1465	1401.81	0.423501	2944.26	0.135288	0.0117659	0.0526521	0.0770615	0.449237	0.0475232	0.435126		75.4052	0.0394711	75.3785	0.326364	74.5322	10.3698	0.300849
z2	0.386478	78.0746	2453.37	0.52802	4631.69	0.168667	0.0117661	0.0420732	0.0771319	0.291387	0.0475659	0.280528		75.4063	0.031541	75.4448	0.211868	76.6646	6.70791	0.283902
z4	0.332168	75.9067	2028.21	0.568206	4456.38	0.1815	0.0117674	0.0488715	0.0771386	0.322982	0.0475648	0.309214		75.4147	0.0366415	75.4512	0.23486	76.608	7.38554	0.319087
z1	0.290532	127.525	2871.65	0.711711	7204.38	0.227322	0.0117695	0.0341901	0.0771722	0.193422	0.0475771	0.185487		75.4279	0.0256386	75.4828	0.140706	77.223	4.4712	0.23865
z8	0.348635	81.23	2361.1	0.432412	4942.17	0.138133	0.0117715	0.0350158	0.0774041	0.262019	0.0477117	0.253302		75.441	0.0262623	75.7014	0.191138	83.9311	6.05742	0.256053
z7	0.24808	110.324	2212.3	0.547448	6503.71	0.174871	0.011774	0.0377386	0.0772826	0.207148	0.0476267	0.196848		75.4569	0.0283104	75.5869	0.15089	79.6976	4.73521	0.292029
z9	0.398826	242.426	7923	0.495545	14467.3	0.158295	0.0117754	0.0317458	0.0772479	0.106614	0.0475997	0.0937997		75.4658	0.0238175	75.5542	0.0776276	78.3518	2.35335	0.377688
z6	0.323337	92.3225	2430.2	0.519747	5485.5	0.166025	0.0117768	0.0459745	0.0772364	0.245011	0.0475871	0.235873		75.4744	0.0344966	75.5433	0.178372	77.7246	5.65393	0.243621
z5	0.263474	144.465	3099.26	0.517614	8577.77	0.165343	0.0117807	0.0466771	0.0773674	0.221756	0.0476519	0.200999		75.4995	0.0350354	75.6668	0.161696	80.9549	4.8314	0.479875
z10	0.41138	91.7898	3143.95	0.433031	5581.86	0.13833	0.0117866	0.0663884	0.0773311	0.248819	0.0476058	0.229124		75.537	0.0498552	75.6326	0.181351	78.6551	5.49415	0.387482
z3	0.36103	131.903	3954.34	0.441998	7993.85	0.141194	0.0117894	0.0356371	0.0773542	0.169318	0.0476088	0.158783		75.5546	0.0267683	75.6544	0.123441	78.8079	3.84639	0.30719
Sample KBC-109: Middle Unit, Kaiparowits Formation
z3	0.419884	62.3203	1912.08	0.942645	3336.32	0.301044	0.0117941	0.0491033	0.0775278	0.3869	0.0476966	0.379929		75.5847	0.0368978	75.818	0.282656	83.1787	9.04727	0.177321
z1	0.363354	98.4101	2688.31	0.824046	5410.4	0.263184	0.0117975	0.0369932	0.0775328	0.242997	0.047686	0.235307		75.6063	0.0278058	75.8227	0.177536	82.6497	5.63542	0.224016
z4	0.373623	77.951	2155.66	0.887406	4223.91	0.283411	0.0117992	0.0436785	0.0775822	0.316768	0.0477094	0.301415		75.6173	0.0328355	75.8692	0.23157	83.8142	7.19155	0.375094
z2	0.552007	52.9212	2184.17	0.845839	2902.39	0.270141	0.0117992	0.04884	0.0776	0.439714	0.0477202	0.427556		75.6175	0.0367158	75.8861	0.321518	84.3546	10.1717	0.277299
z6	0.345189	36.2004	960.212	0.735313	2045.8	0.234855	0.0117997	0.0599567	0.0775929	0.63482	0.0477138	0.618668		75.6206	0.0450748	75.8794	0.464139	84.0373	14.6978	0.299806
Sample KP-07A: Middle Unit, Kaiparowits Formation
z4	0.29872	29.6088	624.716	1.04221	1557.88	0.332809	0.0119163	0.0744916	0.0786645	0.826702	0.0478995	0.805205		76.3634	0.0565487	76.8885	0.612169	93.2431	19.0861	0.321613
z1	0.393863	9.19778	245.112	1.2244	476.685	0.390949	0.0119243	0.217756	0.0803088	2.69304	0.0488681	2.62743		76.4141	0.165414	78.4352	2.03277	140.45	61.6914	0.337219
z5	0.258302	17.1114	284.248	1.45986	829.088	0.466076	0.0119246	0.126908	0.0788989	1.57286	0.048009	1.53739		76.4159	0.0964056	77.1092	1.16791	98.6498	36.384	0.314147
z3	0.267808	21.399	394.795	1.14709	1104.48	0.366278	0.0119263	0.11249	0.0786189	1.23746	0.0478316	1.20327		76.4272	0.0854653	76.8457	0.915841	89.88	28.5271	0.341565
z2	0.42714	11.2005	316.917	1.32175	565.025	0.42201	0.011928	0.194775	0.0787241	2.42015	0.0478887	2.36262		76.4382	0.148003	76.9447	1.79337	92.7068	55.9691	0.331022
San Juan Basin, New Mexico
Sample SJB1801: Ash J, Kirtland Formation
z8	0.323763	27.1244	715.993	0.618027	1583.82	0.197435	0.0114616	0.0982787	0.0749149	0.952641	0.047426	0.931756		73.4661	0.0717917	73.3528	0.674145	69.6593	22.1791	0.256319
z4	0.475303	31.5995	1155.9	0.844367	1740.88	0.269709	0.0114668	0.0663942	0.0754542	0.733054	0.0477458	0.716013		73.4991	0.048522	73.8621	0.522224	85.6265	16.9997	0.288486
z9	0.424363	7.54118	229.031	1.14098	401.428	0.364391	0.0114939	0.263291	0.0761541	3.31893	0.0480751	3.24152		73.6719	0.192867	74.5227	2.38478	101.901	76.6548	0.329668
z5	0.287919	89.8316	2006.67	0.789211	4983.04	0.252091	0.0115316	0.0376816	0.0756325	0.267235	0.0475897	0.258532		73.9121	0.0276922	74.0304	0.190795	77.8506	6.18758	0.247079
z3	0.600212	49.9352	2406.42	0.622152	2896.89	0.198738	0.011624	0.0453699	0.0763697	0.440077	0.0476716	0.428365		74.5009	0.0336064	74.726	0.317043	81.9347	10.1954	0.280729
z2	0.245131	81.2764	1451.25	1.00837	4279.31	0.322044	0.0116497	0.0412164	0.0763201	0.305729	0.0475355	0.296805		74.6648	0.0305966	74.6793	0.220122	75.1434	7.09429	0.240312
z6	0.430754	15.9282	486.104	1.03202	848.395	0.329557	0.0119076	0.143553	0.0786776	1.59742	0.0479423	1.54997		76.3082	0.108897	76.9009	1.18307	95.3605	36.7042	0.368345
Sample SJB1802: Ash 2, Fruitland Formation
z1	0.390967	92.8305	3022.62	0.450805	5617.77	0.14401	0.0117265	0.0334847	0.0769795	0.235776	0.0476322	0.226073		75.1541	0.025019	75.3012	0.171119	79.9724	5.42107	0.290247
z4	0.486971	78.9749	3161.76	0.498287	4721.38	0.159174	0.0117277	0.047432	0.0770962	0.290319	0.0476996	0.279115		75.1617	0.0354437	75.4112	0.211001	83.328	6.66623	0.276345
z6	0.266071	57.4548	1259.44	0.490323	3447.27	0.156631	0.0117286	0.0436967	0.0769831	0.38041	0.0476259	0.370899		75.1676	0.032655	75.3046	0.276102	79.656	8.83958	0.241723
z5	0.336321	160.986	4493.62	0.462568	9698.91	0.147767	0.0117305	0.0349674	0.0768721	0.148478	0.0475494	0.138927		75.1798	0.0261357	75.1999	0.107621	75.8388	3.38724	0.28393
z3	0.657243	42.6934	2323.75	0.468881	2580.76	0.149783	0.0117346	0.0519117	0.0771634	0.505891	0.0477129	0.490509		75.2059	0.0388138	75.4745	0.367973	83.9897	11.6623	0.323708
z2	0.258516	50.3559	1052.79	0.557061	2970.66	0.177943	0.0117372	0.04725	0.0772049	0.442705	0.0477281	0.429726		75.2223	0.035336	75.5137	0.322174	84.7477	10.2222	0.29965
Notes: Corr. coef. = correlation coefficient. Ages calculated using the decay constants λ238 = 1.55125E-10 y-1 and λ235 = 9.8485E-10 y-1 (Jaffey et al. 1971).
†All analyses are single zircon grains and pre-treated by the thermal annealing and acid leaching (CA-TIMS) technique. Data used in date calculation are in bold.
§Pb(c) is total common-Pb in analysis. Pb* is radiogenic Pb concentration. Total sample U content in pg.
#Th content is calculated from radiogenic 208Pb assuming concordance between U-Pb and Th-U systems.
**Measured ratio corrected for spike and fractionation only.
‡Radiogenic Pb ratio.
§§Corrected for fractionation, spike and blank. Also corrected for initial Th/U disequilibrium using radiogenic 208Pb and Th/U[magma] = 2.8
Mass fractionation based on 202Pb/205Pb ratio of tracer (~0.18% ± 0.04% /amu) was applied to single-collector Daly analyses.
All common Pb assumed to be laboratory blank. Total procedural blank less than 0.1 pg for U.
Blank isotopic composition: 206Pb/204Pb = 18.20 ± 0.45, 207Pb/204Pb =15.29 ± 0.24, 208Pb/204Pb = 37.16 ± 0.77.
