# Supplementary material for: Calibrating the zenith of dinosaur diversity in the Campanian of the Western Interior Basin by CA-ID-TIMS U–Pb geochronology
Source: Sci Rep. 2022 Sep 26;12:16026. doi: 10.1038/s41598-022-19896-w (PMC9512893; doi:10.1038/s41598-022-19896-w)
Supplement: Supplementary file 5 — Supplementary Information 5. [file 41598_2022_19896_MOESM5_ESM.xlsx]

## Sheet: Scripts
Table S3. The Bchron Bayesian age-stratigraphic model code scripts, input paramteres and tablulated output data
R Script - Kaiparowits Formation
	library(Bchron)
	KaiparowitsFm <- read.csv(file.choose())
	summary(KaiparowitsFm)
	KaiparowitsFmModel=Bchronology(ages=KaiparowitsFm$ages,ageSds=KaiparowitsFm$ageSds,
	calCurves=KaiparowitsFm$calCurves,positions=KaiparowitsFm$position,positionThicknesses=KaiparowitsFm$thickness,
	ids=KaiparowitsFm$id,predictPositions=seq(0,75100,by=100),iterations=100000,extractDate=0)
	plot(KaiparowitsFmModel,main="Kaiparowtis Fm Bchron Model",xlab='Age (Ka)',ylab='Depth (cm)',las=0)
	KaiparowitsFmModelAges <- matrix(nrow=751, ncol=3)
	for(i in 1:751){KaiparowitsFmModelAges[i,]=quantile(KaiparowitsFmModel$thetaPredict[,i],probs = c(0.025,0.5,0.975))}
	write.csv(KaiparowitsFmModelAges, "KaiparowitsFmModelAges.csv")
R Script - Dinosaur Provincial Park
	library(Bchron)
	DinoPark <- read.csv(file.choose())
	summary(DinoPark)
	DinoParkModel=Bchronology(ages=DinoPark$ages,ageSds=DinoPark$ageSds,
	calCurves=DinoPark$calCurves,positions=DinoPark$position,positionThicknesses=DinoPark$thickness,
	ids=DinoPark$id,predictPositions=seq(0,10100,by=100),iterations=100000,extractDate=0)
	plot(DinoParkModel,main="Dinosaur Park Bchron Model",xlab='Age (Ka)',ylab='Depth (cm)',las=0)
	DinoParkModelAges <- matrix(nrow=101, ncol=3)
	for(i in 1:101){DinoParkModelAges[i,]=quantile(DinoParkModel$thetaPredict[,i],probs = c(0.025,0.5,0.975))}
	write.csv(DinoParkModelAges, "DinoParkModelAges.csv")
R Script - Judith River
	library(Bchron)
	JudithRiverFm <- read.csv(file.choose())
	summary(JudithRiverFm)
	JudithRiverFmModel=Bchronology(ages=JudithRiverFm$ages,ageSds=JudithRiverFm$ageSds,
	calCurves=JudithRiverFm$calCurves,positions=JudithRiverFm$position,positionThicknesses=JudithRiverFm$thickness,
	ids=JudithRiverFm$id,predictPositions=seq(0,18500,by=100),iterations=100000,extractDate=0)
	plot(JudithRiverFmModel,main="Judith River Fm Bchron Model",xlab='Age (Ka)',ylab='Depth (cm)',las=0)
	JudithRiverFmModelAges <- matrix(nrow=186, ncol=3)
	for(i in 1:186){JudithRiverFmModelAges[i,]=quantile(JudithRiverFmModel$thetaPredict[,i],probs = c(0.025,0.5,0.975))}
	write.csv(JudithRiverFmModelAges, "JudithRiverFmModelAges_StratLevel.csv")

## Sheet: Kaiparowits Input
Bchron model input - Kaiparowitz Formation
id	ages	ageSds	position	thickness	calCurves
"KBC-195"	75231	10.5	13800	0	normal
"KBC-144"	75427	6	25200	0	normal
"KBC-109"	75609	7.5	33000	0	normal
"KP-07A"	76394	20	57000	0	normal
"Base"	77290	360	75000	0	normal

## Sheet: Kaiparowits Model
Age-stratigraphic model - Kaiparowitz Formation
Stratigraphic Level (m)	Model Age (Ma)	+	-	(Maximum)	(Minimum)
750	74.921	0.297	0.808775	75.218	74.1122
749	74.923	0.295	0.806775	75.218	74.1162
748	74.926	0.292	0.805	75.218	74.121
747	74.928	0.29	0.804	75.218	74.124
746	74.93	0.288	0.801775	75.218	74.1282
745	74.932	0.286	0.799775	75.218	74.1322
744	74.935	0.283	0.799775	75.218	74.1352
743	74.937	0.281	0.792775	75.218	74.1442
742	74.939	0.279	0.790775	75.218	74.1482
741	74.941	0.277	0.791	75.218	74.15
740	74.943	0.275	0.787	75.218	74.156
739	74.945	0.274	0.782775	75.219	74.1622
738	74.947	0.272	0.776775	75.219	74.1702
737	74.949	0.27	0.772775	75.219	74.1762
736	74.951	0.268	0.769	75.219	74.182
735	74.953	0.266	0.766	75.219	74.187
734	74.955	0.264	0.762775	75.219	74.1922
733	74.957	0.262	0.758	75.219	74.199
732	74.959	0.26	0.750775	75.219	74.2082
731	74.962	0.258	0.749	75.22	74.213
730	74.964	0.256	0.745775	75.22	74.2182
729	74.966	0.254	0.74255	75.22	74.2234
728	74.969	0.251	0.741	75.22	74.228
727	74.971	0.249	0.737775	75.22	74.2332
726	74.974	0.246	0.73455	75.22	74.2394
725	74.976	0.244	0.73	75.22	74.246
724	74.978	0.242	0.727775	75.22	74.2502
723	74.98	0.24	0.72355	75.22	74.2565
722	74.982	0.238	0.72055	75.22	74.2614
721	74.984	0.237	0.72	75.221	74.264
720	74.986	0.235	0.717	75.221	74.269
719	74.988	0.233	0.713	75.221	74.275
718	74.991	0.23	0.71055	75.221	74.2805
717	74.993	0.228	0.705	75.221	74.288
716	74.995	0.226	0.705	75.221	74.29
715	74.997	0.224	0.701	75.221	74.296
714	74.999	0.222775	0.697	75.2218	74.302
713	75.0015	0.2205	0.6955	75.222	74.306
712	75.003	0.219	0.69155	75.222	74.3114
711	75.006	0.216	0.687775	75.222	74.3182
710	75.0085	0.2135	0.6855	75.222	74.323
709	75.011	0.211	0.679	75.222	74.332
708	75.013	0.209	0.677	75.222	74.336
707	75.015	0.207	0.67255	75.222	74.3424
706	75.017	0.205	0.669775	75.222	74.3472
705	75.019	0.203	0.667	75.222	74.352
704	75.021	0.202	0.667775	75.223	74.3532
703	75.024	0.199	0.666775	75.223	74.3572
702	75.026	0.197	0.662	75.223	74.364
701	75.028	0.195	0.658	75.223	74.37
700	75.03	0.193	0.657	75.223	74.373
699	75.032	0.191	0.651	75.223	74.381
698	75.035	0.188	0.649775	75.223	74.3852
697	75.037	0.187	0.649	75.224	74.388
696	75.039	0.185	0.645	75.224	74.394
695	75.041	0.183	0.64155	75.224	74.3995
694	75.043	0.181	0.635775	75.224	74.4072
693	75.045	0.179	0.628775	75.224	74.4162
692	75.0475	0.1765	0.626275	75.224	74.4212
691	75.049	0.175	0.621	75.224	74.428
690	75.052	0.172	0.619	75.224	74.433
689	75.054	0.171	0.615775	75.225	74.4382
688	75.056	0.169	0.612	75.225	74.444
687	75.058	0.167	0.608775	75.225	74.4492
686	75.0605	0.1645	0.6045	75.225	74.456
685	75.063	0.162	0.601	75.225	74.462
684	75.065	0.16	0.599	75.225	74.466
683	75.067	0.158	0.595	75.225	74.472
682	75.069	0.157	0.58955	75.226	74.4794
681	75.072	0.154	0.586775	75.226	74.4852
680	75.074	0.152	0.583	75.226	74.491
679	75.076	0.15	0.579	75.226	74.497
678	75.079	0.147	0.577775	75.226	74.5012
677	75.081	0.145	0.575775	75.226	74.5052
676	75.083	0.143	0.571775	75.226	74.5112
675	75.085	0.141	0.565775	75.226	74.5192
674	75.088	0.138775	0.562775	75.2268	74.5252
673	75.09	0.137	0.561	75.227	74.529
672	75.092	0.135	0.558325	75.227	74.5337
671	75.095	0.132	0.552	75.227	74.543
670	75.097	0.13	0.548	75.227	74.549
669	75.099	0.128	0.544775	75.227	74.5542
668	75.101	0.126	0.539	75.227	74.562
667	75.103	0.125	0.535775	75.228	74.5672
666	75.106	0.122	0.532	75.228	74.574
665	75.108	0.12	0.52955	75.228	74.5785
664	75.11	0.118	0.525	75.228	74.585
663	75.112	0.117	0.523	75.229	74.589
662	75.115	0.114	0.520775	75.229	74.5942
661	75.117	0.112	0.514775	75.229	74.6022
660	75.12	0.109	0.510775	75.229	74.6092
659	75.122	0.107	0.506775	75.229	74.6152
658	75.124	0.106	0.501775	75.23	74.6222
657	75.126	0.104	0.498	75.23	74.628
656	75.128	0.102	0.495325	75.23	74.6327
655	75.13	0.1	0.491775	75.23	74.6382
654	75.133	0.097	0.486	75.23	74.647
653	75.135	0.096	0.481775	75.231	74.6532
652	75.137	0.094	0.477	75.231	74.66
651	75.139	0.092	0.472	75.231	74.667
650	75.141	0.09	0.470775	75.231	74.6702
649	75.144	0.088	0.466	75.232	74.678
648	75.146	0.086	0.461	75.232	74.685
647	75.148	0.084	0.45855	75.232	74.6894
646	75.151	0.081	0.453775	75.232	74.6972
645	75.153	0.079	0.449	75.232	74.704
644	75.155	0.077	0.441775	75.232	74.7132
643	75.157	0.076	0.433	75.233	74.724
642	75.1595	0.0735	0.4275	75.233	74.732
641	75.162	0.071	0.422775	75.233	74.7392
640	75.164	0.069	0.412775	75.233	74.7512
639	75.166	0.068	0.406	75.234	74.76
638	75.169	0.065	0.401	75.234	74.768
637	75.171	0.063	0.391	75.234	74.78
636	75.173	0.061	0.379	75.234	74.794
635	75.175	0.059	0.373775	75.234	74.8012
634	75.178	0.057	0.366	75.235	74.812
633	75.18	0.055	0.360775	75.235	74.8192
632	75.182	0.053	0.353	75.235	74.829
631	75.185	0.051	0.346775	75.236	74.8382
630	75.187	0.049	0.338775	75.236	74.8482
629	75.189	0.047	0.332	75.236	74.857
628	75.191	0.046	0.324775	75.237	74.8662
627	75.1935	0.0435	0.3145	75.237	74.879
626	75.196	0.041	0.303775	75.237	74.8922
625	75.198	0.04	0.291775	75.238	74.9062
624	75.2	0.038	0.282	75.238	74.918
623	75.202	0.037	0.273	75.239	74.929
622	75.204	0.035	0.259	75.239	74.945
621	75.207	0.033	0.246	75.24	74.961
620	75.209	0.032	0.229775	75.241	74.9792
619	75.211	0.03	0.217	75.241	74.994
618	75.213	0.029	0.197	75.242	75.016
617	75.215	0.028	0.177	75.243	75.038
616	75.217	0.026	0.16	75.243	75.057
615	75.22	0.024	0.135775	75.244	75.0842
614	75.222	0.023775	0.102	75.2458	75.12
613	75.225	0.022	0.063	75.247	75.162
612	75.23	0.02	0.019	75.25	75.211
611	75.233	0.029	0.02	75.262	75.213
610	75.235	0.039	0.02	75.274	75.215
609	75.237	0.049	0.021	75.286	75.216
608	75.239	0.055	0.021	75.294	75.218
607	75.241	0.06	0.022	75.301	75.219
606	75.243	0.063775	0.023	75.3068	75.22
605	75.244	0.068	0.022	75.312	75.222
604	75.246	0.071	0.023	75.317	75.223
603	75.248	0.072775	0.024	75.3208	75.224
602	75.249	0.075775	0.024	75.3248	75.225
601	75.251	0.077	0.025	75.328	75.226
600	75.253	0.079	0.026	75.332	75.227
599	75.254	0.081	0.027	75.335	75.227
598	75.256	0.081775	0.028	75.3378	75.228
597	75.258	0.082	0.029	75.34	75.229
596	75.259	0.083	0.029	75.342	75.23
595	75.261	0.084	0.03	75.345	75.231
594	75.263	0.084	0.031	75.347	75.232
593	75.264	0.085	0.031775	75.349	75.2322
592	75.266	0.085	0.033	75.351	75.233
591	75.268	0.084	0.034	75.352	75.234
590	75.269	0.084	0.035	75.353	75.234
589	75.271	0.084	0.036	75.355	75.235
588	75.273	0.084	0.037	75.357	75.236
587	75.274	0.084	0.037	75.358	75.237
586	75.276	0.084	0.039	75.36	75.237
585	75.278	0.083775	0.04	75.3618	75.238
584	75.279	0.084	0.04	75.363	75.239
583	75.281	0.083	0.041	75.364	75.24
582	75.283	0.082	0.042	75.365	75.241
581	75.284	0.082775	0.043	75.3668	75.241
580	75.286	0.082	0.044	75.368	75.242
579	75.288	0.081	0.045	75.369	75.243
578	75.289	0.081775	0.046	75.3708	75.243
577	75.291	0.081	0.047	75.372	75.244
576	75.293	0.08	0.048	75.373	75.245
575	75.294	0.08	0.049	75.374	75.245
574	75.296	0.08	0.05	75.376	75.246
573	75.298	0.079775	0.051	75.3778	75.247
572	75.3	0.078	0.053	75.378	75.247
571	75.301	0.079	0.053	75.38	75.248
570	75.303	0.077	0.054	75.38	75.249
569	75.305	0.077	0.056	75.382	75.249
568	75.306	0.077	0.056	75.383	75.25
567	75.308	0.075	0.057	75.383	75.251
566	75.31	0.075	0.058	75.385	75.252
565	75.311	0.075	0.059	75.386	75.252
564	75.313	0.074	0.06	75.387	75.253
563	75.315	0.073	0.061	75.388	75.254
562	75.317	0.071	0.063	75.388	75.254
561	75.318	0.071	0.063	75.389	75.255
560	75.32	0.07	0.064	75.39	75.256
559	75.322	0.069	0.065	75.391	75.257
558	75.323	0.069	0.066	75.392	75.257
557	75.325	0.068	0.067	75.393	75.258
556	75.327	0.067	0.068	75.394	75.259
555	75.329	0.065	0.07	75.394	75.259
554	75.33	0.065	0.07	75.395	75.26
553	75.332	0.064	0.071	75.396	75.261
552	75.334	0.063	0.072	75.397	75.262
551	75.335	0.062	0.072	75.397	75.263
550	75.337	0.061	0.074	75.398	75.263
549	75.339	0.06	0.075	75.399	75.264
548	75.341	0.059	0.076	75.4	75.265
547	75.342	0.059	0.076	75.401	75.266
546	75.344	0.058	0.077	75.402	75.267
545	75.346	0.056	0.078	75.402	75.268
544	75.347	0.056	0.079	75.403	75.268
543	75.349	0.055	0.08	75.404	75.269
542	75.351	0.053	0.08	75.404	75.271
541	75.352	0.053	0.08	75.405	75.272
540	75.354	0.052	0.081	75.406	75.273
539	75.356	0.05	0.082	75.406	75.274
538	75.358	0.049	0.083	75.407	75.275
537	75.359	0.049	0.083	75.408	75.276
536	75.361	0.048	0.084	75.409	75.277
535	75.363	0.046	0.085	75.409	75.278
534	75.364	0.046	0.085	75.41	75.279
533	75.366	0.045	0.086	75.411	75.28
532	75.368	0.043	0.087	75.411	75.281
531	75.37	0.042	0.088	75.412	75.282
530	75.371	0.041	0.088	75.412	75.283
529	75.373	0.04	0.088	75.413	75.285
528	75.375	0.039	0.088	75.414	75.287
527	75.376	0.038	0.088	75.414	75.288
526	75.378	0.037	0.089	75.415	75.289
525	75.38	0.035	0.089	75.415	75.291
524	75.382	0.034	0.09	75.416	75.292
523	75.383	0.034	0.089	75.417	75.294
522	75.385	0.032	0.089	75.417	75.296
521	75.387	0.031	0.089775	75.418	75.2972
520	75.388	0.031	0.088	75.419	75.3
519	75.39	0.029	0.088	75.419	75.302
518	75.392	0.028	0.088	75.42	75.304
517	75.394	0.026	0.088	75.42	75.306
516	75.395	0.026	0.086775	75.421	75.3082
515	75.397	0.025	0.086	75.422	75.311
514	75.399	0.023	0.085	75.422	75.314
513	75.4	0.023	0.084	75.423	75.316
512	75.402	0.022	0.083	75.424	75.319
511	75.404	0.02	0.082	75.424	75.322
510	75.405	0.02	0.08	75.425	75.325
509	75.407	0.019	0.079	75.426	75.328
508	75.409	0.018	0.077	75.427	75.332
507	75.41	0.017	0.073	75.427	75.337
506	75.412	0.016	0.070775	75.428	75.3412
505	75.414	0.015	0.068	75.429	75.346
504	75.415	0.015	0.065	75.43	75.35
503	75.417	0.014	0.061	75.431	75.356
502	75.419	0.013	0.055	75.432	75.364
501	75.421	0.013	0.049	75.434	75.372
500	75.422	0.013	0.037	75.435	75.385
499	75.424	0.012	0.025	75.436	75.399
498	75.427	0.012	0.012	75.439	75.415
497	75.43	0.027	0.012	75.457	75.418
496	75.433	0.041	0.013	75.474	75.42
495	75.435	0.052	0.013	75.487	75.422
494	75.438	0.058	0.015	75.496	75.423
493	75.44	0.062	0.015	75.502	75.425
492	75.442	0.067	0.016	75.509	75.426
491	75.444	0.07	0.017	75.514	75.427
490	75.447	0.071	0.018	75.518	75.429
489	75.449	0.074	0.02	75.523	75.429
488	75.451	0.076	0.021	75.527	75.43
487	75.454	0.076	0.023	75.53	75.431
486	75.456	0.077	0.024	75.533	75.432
485	75.458	0.078	0.025	75.536	75.433
484	75.46	0.078	0.026	75.538	75.434
483	75.463	0.078	0.028	75.541	75.435
482	75.465	0.078	0.029	75.543	75.436
481	75.467	0.079	0.03	75.546	75.437
480	75.47	0.078	0.032	75.548	75.438
479	75.472	0.078	0.033	75.55	75.439
478	75.474	0.078	0.035	75.552	75.439
477	75.477	0.077	0.037	75.554	75.44
476	75.479	0.077775	0.038	75.5568	75.441
475	75.481	0.077	0.039	75.558	75.442
474	75.484	0.076	0.042	75.56	75.442
473	75.486	0.076	0.043	75.562	75.443
472	75.488	0.076	0.044	75.564	75.444
471	75.491	0.074	0.046	75.565	75.445
470	75.493	0.074	0.047	75.567	75.446
469	75.495	0.073	0.048	75.568	75.447
468	75.497	0.073	0.049	75.57	75.448
467	75.5	0.071	0.051	75.571	75.449
466	75.502	0.07	0.052	75.572	75.45
465	75.504	0.069	0.053	75.573	75.451
464	75.507	0.068	0.055	75.575	75.452
463	75.509	0.067	0.056	75.576	75.453
462	75.511	0.066	0.057	75.577	75.454
461	75.514	0.065	0.059	75.579	75.455
460	75.516	0.064	0.06	75.58	75.456
459	75.518	0.063	0.061	75.581	75.457
458	75.521	0.061	0.063	75.582	75.458
457	75.523	0.06	0.064	75.583	75.459
456	75.525	0.059	0.065	75.584	75.46
455	75.528	0.057	0.066	75.585	75.462
454	75.53	0.056	0.067	75.586	75.463
453	75.532	0.055	0.068	75.587	75.464
452	75.534	0.054	0.069	75.588	75.465
451	75.537	0.052	0.07	75.589	75.467
450	75.539	0.051	0.071	75.59	75.468
449	75.541	0.05	0.071	75.591	75.47
448	75.544	0.048	0.073	75.592	75.471
447	75.546	0.047	0.074	75.593	75.472
446	75.548	0.046	0.075	75.594	75.473
445	75.551	0.043775	0.076	75.5948	75.475
444	75.553	0.042	0.077	75.595	75.476
443	75.555	0.041	0.077	75.596	75.478
442	75.558	0.039	0.078	75.597	75.48
441	75.56	0.038	0.078	75.598	75.482
440	75.562	0.037	0.078	75.599	75.484
439	75.565	0.035	0.079	75.6	75.486
438	75.567	0.034	0.078	75.601	75.489
437	75.569	0.033	0.078	75.602	75.491
436	75.571	0.031	0.078	75.602	75.493
435	75.574	0.029	0.079	75.603	75.495
434	75.576	0.028775	0.078	75.6048	75.498
433	75.578	0.027775	0.077	75.6058	75.501
432	75.581	0.025775	0.076	75.6068	75.505
431	75.583	0.024	0.075	75.607	75.508
430	75.585	0.024	0.073	75.609	75.512
429	75.587	0.023	0.072	75.61	75.515
428	75.59	0.021	0.071	75.611	75.519
427	75.592	0.02	0.069	75.612	75.523
426	75.594	0.02	0.066	75.614	75.528
425	75.596	0.02	0.062	75.616	75.534
424	75.599	0.019	0.058	75.618	75.541
423	75.601	0.018	0.05	75.619	75.551
422	75.603	0.019	0.04	75.622	75.563
421	75.606	0.018	0.027	75.624	75.579
420	75.61	0.017	0.017	75.627	75.593
419	75.615	0.057	0.019	75.672	75.596
418	75.619	0.091	0.02	75.71	75.599
417	75.622	0.119	0.021	75.741	75.601
416	75.626	0.139775	0.023	75.7658	75.603
415	75.629	0.155	0.024	75.784	75.605
414	75.632	0.173	0.026	75.805	75.606
413	75.636	0.185	0.028	75.821	75.608
412	75.639	0.193	0.03	75.832	75.609
411	75.642	0.205	0.032	75.847	75.61
410	75.645	0.216	0.033	75.861	75.612
409	75.648	0.222775	0.035	75.8708	75.613
408	75.652	0.229	0.038	75.881	75.614
407	75.655	0.236	0.04	75.891	75.615
406	75.658	0.241	0.042	75.899	75.616
405	75.661	0.25	0.044	75.911	75.617
404	75.665	0.254	0.047	75.919	75.618
403	75.668	0.258775	0.049	75.9268	75.619
402	75.671	0.262775	0.051	75.9338	75.62
401	75.674	0.267	0.053	75.941	75.621
400	75.678	0.272775	0.056	75.9508	75.622
399	75.681	0.277	0.058	75.958	75.623
398	75.684	0.281	0.06	75.965	75.624
397	75.687	0.284	0.062	75.971	75.625
396	75.691	0.288	0.065	75.979	75.626
395	75.694	0.290775	0.067	75.9848	75.627
394	75.697	0.291	0.069	75.988	75.628
393	75.7	0.292775	0.071	75.9928	75.629
392	75.704	0.292775	0.074	75.9968	75.63
391	75.707	0.295775	0.076	76.0028	75.631
390	75.71	0.299	0.078	76.009	75.632
389	75.713	0.302	0.080775	76.015	75.6322
388	75.716	0.303	0.083	76.019	75.633
387	75.72	0.305775	0.086	76.0258	75.634
386	75.723	0.308775	0.088	76.0318	75.635
385	75.726	0.308775	0.09	76.0348	75.636
384	75.73	0.311	0.093	76.041	75.637
383	75.733	0.316775	0.095	76.0498	75.638
382	75.736	0.317	0.097	76.053	75.639
381	75.739	0.318	0.099	76.057	75.64
380	75.743	0.318	0.102	76.061	75.641
379	75.746	0.321775	0.104	76.0678	75.642
378	75.749	0.323775	0.106	76.0728	75.643
377	75.752	0.325	0.108	76.077	75.644
376	75.756	0.326	0.111	76.082	75.645
375	75.759	0.327	0.113	76.086	75.646
374	75.762	0.326775	0.115	76.0888	75.647
373	75.765	0.327	0.116775	76.092	75.6482
372	75.769	0.327	0.119	76.096	75.65
371	75.772	0.327775	0.121	76.0998	75.651
370	75.775	0.328	0.123	76.103	75.652
369	75.778	0.329	0.125	76.107	75.653
368	75.782	0.327775	0.128	76.1098	75.654
367	75.785	0.329	0.13	76.114	75.655
366	75.788	0.329	0.132	76.117	75.656
365	75.791	0.329	0.134	76.12	75.657
364	75.795	0.328	0.137	76.123	75.658
363	75.798	0.329	0.139	76.127	75.659
362	75.801	0.328	0.141	76.129	75.66
361	75.804	0.328775	0.143	76.1328	75.661
360	75.807	0.329	0.145	76.136	75.662
359	75.811	0.33	0.147	76.141	75.664
358	75.814	0.331	0.149	76.145	75.665
357	75.817	0.33	0.151	76.147	75.666
356	75.82	0.33	0.152	76.15	75.668
355	75.823	0.33	0.154775	76.153	75.6682
354	75.827	0.329	0.157	76.156	75.67
353	75.83	0.328	0.159	76.158	75.671
352	75.833	0.328	0.161	76.161	75.672
351	75.837	0.326	0.163	76.163	75.674
350	75.84	0.326775	0.165	76.1668	75.675
349	75.843	0.326775	0.167	76.1698	75.676
348	75.846	0.325775	0.168775	76.1718	75.6772
347	75.85	0.324	0.171	76.174	75.679
346	75.853	0.325	0.173	76.178	75.68
345	75.856	0.323	0.175	76.179	75.681
344	75.859	0.322	0.177	76.181	75.682
343	75.863	0.320775	0.179	76.1838	75.684
342	75.866	0.32	0.181	76.186	75.685
341	75.869	0.319	0.183	76.188	75.686
340	75.872	0.317775	0.185	76.1898	75.687
339	75.875	0.316	0.187	76.191	75.688
338	75.879	0.314	0.19	76.193	75.689
337	75.882	0.314	0.192	76.196	75.69
336	75.885	0.313	0.194	76.198	75.691
335	75.888	0.311	0.196	76.199	75.692
334	75.892	0.309775	0.198	76.2018	75.694
333	75.895	0.308	0.2	76.203	75.695
332	75.898	0.308	0.202	76.206	75.696
331	75.901	0.307	0.204	76.208	75.697
330	75.904	0.307	0.205	76.211	75.699
329	75.908	0.304	0.208	76.212	75.7
328	75.911	0.303	0.209	76.214	75.702
327	75.914	0.301775	0.211	76.2158	75.703
326	75.917	0.301	0.212	76.218	75.705
325	75.921	0.298	0.215	76.219	75.706
324	75.924	0.297	0.217	76.221	75.707
323	75.927	0.297	0.218	76.224	75.709
322	75.93	0.295775	0.22	76.2258	75.71
321	75.934	0.293	0.223	76.227	75.711
320	75.937	0.292	0.224	76.229	75.713
319	75.94	0.292	0.225	76.232	75.715
318	75.943	0.291	0.227	76.234	75.716
317	75.946	0.29	0.228775	76.236	75.7172
316	75.95	0.287	0.231	76.237	75.719
315	75.953	0.286	0.232	76.239	75.721
314	75.956	0.285	0.234	76.241	75.722
313	75.959	0.284	0.235775	76.243	75.7232
312	75.963	0.281	0.238	76.244	75.725
311	75.966	0.280775	0.24	76.2468	75.726
310	75.969	0.279775	0.242	76.2488	75.727
309	75.972	0.278	0.244	76.25	75.728
308	75.976	0.276	0.246	76.252	75.73
307	75.979	0.274	0.248	76.253	75.731
306	75.982	0.273	0.25	76.255	75.732
305	75.985	0.271	0.251	76.256	75.734
304	75.988	0.269	0.253	76.257	75.735
303	75.991	0.268	0.254	76.259	75.737
302	75.995	0.265	0.257	76.26	75.738
301	75.998	0.264775	0.258	76.2628	75.74
300	76.001	0.262775	0.259	76.2638	75.742
299	76.004	0.261775	0.26	76.2658	75.744
298	76.007	0.261	0.262	76.268	75.745
297	76.011	0.258	0.264	76.269	75.747
296	76.014	0.257775	0.265	76.2718	75.749
295	76.017	0.256	0.267	76.273	75.75
294	76.02	0.254	0.268775	76.274	75.7512
293	76.023	0.252	0.27	76.275	75.753
292	76.027	0.25	0.272	76.277	75.755
291	76.03	0.249	0.274	76.279	75.756
290	76.033	0.247	0.275775	76.28	75.7572
289	76.036	0.245775	0.276775	76.2818	75.7592
288	76.04	0.243	0.279	76.283	75.761
287	76.043	0.241	0.281	76.284	75.762
286	76.046	0.24	0.281	76.286	75.765
285	76.049	0.238	0.281	76.287	75.768
284	76.053	0.236	0.283	76.289	75.77
283	76.056	0.234	0.283775	76.29	75.7722
282	76.059	0.232	0.285	76.291	75.774
281	76.062	0.231	0.286	76.293	75.776
280	76.066	0.229	0.288	76.295	75.778
279	76.069	0.227	0.288775	76.296	75.7802
278	76.072	0.225	0.29	76.297	75.782
277	76.075	0.223	0.291	76.298	75.784
276	76.079	0.22	0.293	76.299	75.786
275	76.082	0.219	0.294	76.301	75.788
274	76.085	0.217	0.295	76.302	75.79
273	76.088	0.216	0.296	76.304	75.792
272	76.092	0.213	0.297	76.305	75.795
271	76.095	0.211	0.299	76.306	75.796
270	76.098	0.21	0.3	76.308	75.798
269	76.101	0.208	0.301	76.309	75.8
268	76.104	0.206775	0.302	76.3108	75.802
267	76.108	0.204	0.303775	76.312	75.8042
266	76.111	0.202	0.304775	76.313	75.8062
265	76.114	0.200775	0.306	76.3148	75.808
264	76.117	0.198775	0.307	76.3158	75.81
263	76.12	0.197	0.307	76.317	75.813
262	76.124	0.194	0.309	76.318	75.815
261	76.127	0.193	0.309775	76.32	75.8172
260	76.13	0.192	0.310775	76.322	75.8192
259	76.134	0.189	0.312	76.323	75.822
258	76.137	0.187775	0.314	76.3248	75.823
257	76.14	0.186	0.314	76.326	75.826
256	76.143	0.184	0.313	76.327	75.83
255	76.146	0.182	0.314	76.328	75.832
254	76.15	0.18	0.316	76.33	75.834
253	76.153	0.178	0.316	76.331	75.837
252	76.156	0.176	0.315775	76.332	75.8402
251	76.159	0.174	0.315	76.333	75.844
250	76.162	0.172	0.316	76.334	75.846
249	76.165	0.17	0.317	76.335	75.848
248	76.169	0.167	0.319	76.336	75.85
247	76.172	0.166	0.32	76.338	75.852
246	76.175	0.164	0.32	76.339	75.855
245	76.178	0.162	0.319	76.34	75.859
244	76.181	0.16	0.319775	76.341	75.8612
243	76.184	0.158	0.32	76.342	75.864
242	76.188	0.155	0.321775	76.343	75.8662
241	76.191	0.153	0.321	76.344	75.87
240	76.194	0.152	0.322	76.346	75.872
239	76.198	0.149	0.323	76.347	75.875
238	76.201	0.147	0.324	76.348	75.877
237	76.204	0.145	0.324	76.349	75.88
236	76.207	0.143	0.324775	76.35	75.8822
235	76.21	0.141775	0.325	76.3518	75.885
234	76.214	0.138	0.325775	76.352	75.8882
233	76.217	0.136	0.325775	76.353	75.8912
232	76.22	0.134	0.324775	76.354	75.8952
231	76.223	0.132775	0.324	76.3558	75.899
230	76.227	0.13	0.325	76.357	75.902
229	76.23	0.128	0.325	76.358	75.905
228	76.233	0.126	0.323775	76.359	75.9092
227	76.236	0.124	0.320775	76.36	75.9152
226	76.239	0.122	0.32	76.361	75.919
225	76.243	0.119	0.322	76.362	75.921
224	76.246	0.117	0.32	76.363	75.926
223	76.249	0.115	0.319775	76.364	75.9292
222	76.252	0.114	0.318	76.366	75.934
221	76.256	0.111	0.318	76.367	75.938
220	76.259	0.109	0.316	76.368	75.943
219	76.262	0.107	0.315	76.369	75.947
218	76.265	0.106	0.314	76.371	75.951
217	76.269	0.103	0.315	76.372	75.954
216	76.272	0.101	0.314	76.373	75.958
215	76.275	0.099	0.312775	76.374	75.9622
214	76.278	0.097	0.310775	76.375	75.9672
213	76.281	0.096	0.309	76.377	75.972
212	76.285	0.093	0.308	76.378	75.977
211	76.288	0.091	0.307	76.379	75.981
210	76.291	0.089	0.305	76.38	75.986
209	76.294	0.087	0.302	76.381	75.992
208	76.297	0.086	0.298	76.383	75.999
207	76.301	0.083	0.295	76.384	76.006
206	76.304	0.081	0.292	76.385	76.012
205	76.307	0.079	0.288	76.386	76.019
204	76.31	0.078	0.284	76.388	76.026
203	76.313	0.076	0.282775	76.389	76.0302
202	76.316	0.074	0.281	76.39	76.035
201	76.32	0.072	0.277	76.392	76.043
200	76.323	0.07	0.273	76.393	76.05
199	76.326	0.068	0.27	76.394	76.056
198	76.329	0.067	0.265	76.396	76.064
197	76.332	0.065	0.262	76.397	76.07
196	76.335	0.063	0.25955	76.398	76.0755
195	76.338	0.062	0.255	76.4	76.083
194	76.341	0.06	0.247	76.401	76.094
193	76.345	0.058	0.241	76.403	76.104
192	76.348	0.057	0.234775	76.405	76.1132
191	76.351	0.056	0.227775	76.407	76.1232
190	76.354	0.055	0.217775	76.409	76.1362
189	76.358	0.052	0.208	76.41	76.15
188	76.361	0.051	0.195	76.412	76.166
187	76.364	0.051	0.185	76.415	76.179
186	76.367	0.05	0.169	76.417	76.198
185	76.371	0.049	0.153	76.42	76.218
184	76.374	0.048	0.132	76.422	76.242
183	76.378	0.047	0.112	76.425	76.266
182	76.382	0.046	0.09	76.428	76.292
181	76.387	0.044	0.062	76.431	76.325
180	76.393	0.042	0.04	76.435	76.353
179	76.4	0.066	0.042	76.466	76.358
178	76.405	0.098	0.044	76.503	76.361
177	76.409	0.124	0.045	76.533	76.364
176	76.413	0.150775	0.047	76.5638	76.366
175	76.417	0.169	0.049	76.586	76.368
174	76.42	0.187	0.05	76.607	76.37
173	76.424	0.196	0.052	76.62	76.372
172	76.427	0.207	0.053	76.634	76.374
171	76.431	0.221775	0.056	76.6528	76.375
170	76.434	0.232775	0.057	76.6668	76.377
169	76.438	0.244	0.06	76.682	76.378
168	76.441	0.252	0.061	76.693	76.38
167	76.445	0.258775	0.064	76.7038	76.381
166	76.448	0.265	0.065	76.713	76.383
165	76.451	0.274775	0.067	76.7258	76.384
164	76.455	0.281775	0.07	76.7368	76.385
163	76.458	0.286	0.071	76.744	76.387
162	76.461	0.292	0.073	76.753	76.388
161	76.465	0.297	0.076	76.762	76.389
160	76.468	0.302	0.078	76.77	76.39
159	76.472	0.308775	0.081	76.7808	76.391
158	76.475	0.313	0.082	76.788	76.393
157	76.478	0.318	0.084	76.796	76.394
156	76.481	0.324	0.086	76.805	76.395
155	76.484	0.332775	0.088	76.8168	76.396
154	76.488	0.335	0.091	76.823	76.397
153	76.491	0.337775	0.093	76.8288	76.398
152	76.495	0.342	0.096	76.837	76.399
151	76.498	0.345	0.098	76.843	76.4
150	76.501	0.348775	0.1	76.8498	76.401
149	76.504	0.353775	0.102	76.8578	76.402
148	76.508	0.355	0.105	76.863	76.403
147	76.511	0.361775	0.107	76.8728	76.404
146	76.514	0.366	0.109	76.88	76.405
145	76.518	0.368775	0.112	76.8868	76.406
144	76.521	0.370775	0.114	76.8918	76.407
143	76.524	0.375	0.116	76.899	76.408
142	76.5275	0.377275	0.1185	76.9048	76.409
141	76.531	0.379775	0.121	76.9108	76.41
140	76.534	0.380775	0.123	76.9148	76.411
139	76.537	0.382	0.125	76.919	76.412
138	76.54	0.387	0.126775	76.927	76.4132
137	76.544	0.392	0.13	76.936	76.414
136	76.547	0.39455	0.132	76.9416	76.415
135	76.55	0.394	0.134	76.944	76.416
134	76.553	0.396	0.136	76.949	76.417
133	76.557	0.394775	0.139	76.9518	76.418
132	76.56	0.396	0.141	76.956	76.419
131	76.5635	0.3975	0.1435	76.961	76.42
130	76.567	0.4	0.146	76.967	76.421
129	76.57	0.402775	0.148	76.9728	76.422
128	76.573	0.40555	0.15	76.9785	76.423
127	76.577	0.405775	0.153	76.9828	76.424
126	76.58	0.406	0.155	76.986	76.425
125	76.583	0.407775	0.157	76.9908	76.426
124	76.586	0.407	0.159	76.993	76.427
123	76.59	0.407775	0.162	76.9978	76.428
122	76.593	0.408	0.164	77.001	76.429
121	76.596	0.412	0.166	77.008	76.43
120	76.599	0.413	0.168	77.012	76.431
119	76.602	0.414	0.17	77.016	76.432
118	76.605	0.416775	0.172	77.0218	76.433
117	76.609	0.418	0.175	77.027	76.434
116	76.612	0.42255	0.177	77.0345	76.435
115	76.615	0.425	0.179	77.04	76.436
114	76.618	0.425	0.181	77.043	76.437
113	76.621	0.429775	0.183775	77.0508	76.4372
112	76.624	0.433	0.186	77.057	76.438
111	76.627	0.435	0.188	77.062	76.439
110	76.63	0.436775	0.19	77.0668	76.44
109	76.633	0.437775	0.191	77.0708	76.442
108	76.636	0.439	0.193	77.075	76.443
107	76.639	0.438775	0.195	77.0778	76.444
106	76.642	0.439775	0.197	77.0818	76.445
105	76.646	0.439775	0.2	77.0858	76.446
104	76.649	0.441	0.202	77.09	76.447
103	76.653	0.441775	0.206	77.0948	76.447
102	76.656	0.441	0.208	77.097	76.448
101	76.659	0.44455	0.21	77.1035	76.449
100	76.663	0.444	0.213	77.107	76.45
99	76.666	0.444	0.215	77.11	76.451
98	76.669	0.446	0.218	77.115	76.451
97	76.672	0.449	0.22	77.121	76.452
96	76.675	0.451	0.222	77.126	76.453
95	76.678	0.451775	0.224	77.1298	76.454
94	76.681	0.452	0.226	77.133	76.455
93	76.684	0.451	0.228	77.135	76.456
92	76.687	0.452	0.23	77.139	76.457
91	76.69	0.452775	0.231	77.1428	76.459
90	76.694	0.452	0.235	77.146	76.459
89	76.697	0.452775	0.237	77.1498	76.46
88	76.7	0.456	0.239	77.156	76.461
87	76.703	0.456	0.241	77.159	76.462
86	76.706	0.459	0.243	77.165	76.463
85	76.709	0.46	0.245	77.169	76.464
84	76.712	0.461	0.247	77.173	76.465
83	76.715	0.46255	0.249	77.1775	76.466
82	76.718	0.463775	0.250775	77.1818	76.4672
81	76.721	0.467	0.253	77.188	76.468
80	76.724	0.468	0.254775	77.192	76.4692
79	76.727	0.468775	0.256	77.1958	76.471
78	76.73	0.47055	0.258	77.2006	76.472
77	76.733	0.472	0.261	77.205	76.472
76	76.737	0.473	0.264	77.21	76.473
75	76.739	0.476	0.265	77.215	76.474
74	76.742	0.478	0.266	77.22	76.476
73	76.746	0.478775	0.269	77.2248	76.477
72	76.749	0.481	0.270775	77.23	76.4782
71	76.752	0.481775	0.272	77.2338	76.48
70	76.755	0.484	0.273775	77.239	76.4812
69	76.758	0.48555	0.276	77.2435	76.482
68	76.761	0.486775	0.277	77.2478	76.484
67	76.765	0.488	0.28	77.253	76.485
66	76.768	0.489	0.282	77.257	76.486
65	76.771	0.489	0.284	77.26	76.487
64	76.774	0.491	0.286	77.265	76.488
63	76.777	0.492	0.288	77.269	76.489
62	76.78	0.493	0.29	77.273	76.49
61	76.783	0.495	0.292	77.278	76.491
60	76.787	0.495	0.295	77.282	76.492
59	76.79	0.497	0.297	77.287	76.493
58	76.793	0.497775	0.299	77.2908	76.494
57	76.796	0.498775	0.301	77.2948	76.495
56	76.8	0.499	0.304	77.299	76.496
55	76.803	0.499	0.306	77.302	76.497
54	76.806	0.5	0.307775	77.306	76.4982
53	76.809	0.502	0.31	77.311	76.499
52	76.812	0.504775	0.312	77.3168	76.5
51	76.815	0.505775	0.313	77.3208	76.502
50	76.818	0.507	0.315	77.325	76.503
49	76.821	0.508775	0.317	77.3298	76.504
48	76.825	0.508775	0.318775	77.3338	76.5062
47	76.829	0.51	0.321	77.339	76.508
46	76.832	0.51	0.323	77.342	76.509
45	76.835	0.512	0.325	77.347	76.51
44	76.839	0.514	0.327775	77.353	76.5112
43	76.841	0.517	0.328775	77.358	76.5122
42	76.845	0.519	0.331775	77.364	76.5132
41	76.848	0.521775	0.333	77.3698	76.515
40	76.851	0.524	0.335	77.375	76.516
39	76.854	0.526	0.337	77.38	76.517
38	76.857	0.528775	0.339	77.3858	76.518
37	76.86	0.532	0.34	77.392	76.52
36	76.864	0.533775	0.342	77.3978	76.522
35	76.8675	0.5355	0.344275	77.403	76.5232
34	76.871	0.537775	0.345775	77.4088	76.5252
33	76.874	0.541	0.347	77.415	76.527
32	76.878	0.542	0.35	77.42	76.528
31	76.881	0.545	0.352	77.426	76.529
30	76.885	0.545	0.354	77.43	76.531
29	76.888	0.54855	0.356	77.4365	76.532
28	76.892	0.548775	0.359	77.4408	76.533
27	76.896	0.549775	0.362	77.4458	76.534
26	76.9	0.551775	0.363	77.4518	76.537
25	76.903	0.554775	0.365	77.4578	76.538
24	76.906	0.558775	0.366	77.4648	76.54
23	76.9105	0.560275	0.3685	77.4708	76.542
22	76.914	0.563	0.370775	77.477	76.5432
21	76.918	0.566	0.373	77.484	76.545
20	76.921	0.569775	0.375	77.4908	76.546
19	76.925	0.572	0.378	77.497	76.547
18	76.929	0.572	0.38	77.501	76.549
17	76.933	0.573	0.381775	77.506	76.5512
16	76.937	0.574775	0.384	77.5118	76.553
15	76.94	0.577	0.384	77.517	76.556
14	76.944	0.579775	0.385	77.5238	76.559
13	76.948	0.583	0.388	77.531	76.56
12	76.951	0.587	0.39	77.538	76.561
11	76.9555	0.5895	0.3925	77.545	76.563
10	76.959	0.592	0.393	77.551	76.566
9	76.965	0.591775	0.397	77.5568	76.568
8	76.9695	0.5945	0.399275	77.564	76.5702
7	76.974	0.598	0.401	77.572	76.573
6	76.979	0.603	0.403	77.582	76.576
5	76.985	0.605775	0.407775	77.5908	76.5772
4	76.99	0.607775	0.411	77.5978	76.579
3	76.996	0.611775	0.413775	77.6078	76.5822
2	77.002	0.615775	0.415775	77.6178	76.5862
1	77.01	0.619	0.420775	77.629	76.5892
0	77.021	0.622	0.428	77.643	76.593

## Sheet: Dinosaur Park Input
Bchron model input - Dinosaur Park Formation Formation
id	ages	ageSds	position	thickness	calCurves
"IL082717-1"	74289	7	675	0	normal
"LCZ2"	75017	10	2850	0	normal
"CD082717"	75639	12.5	5400	0	normal
"JC082817-1"	76354	28.5	8750	0	normal
"FS082717-1"	76718	10	9550	0	normal

## Sheet: Dinosaur Park model
Age-stratigraphic model - Dinosaur Park Formation
Stratigraphic Level (m)	Model Age (Ma)	+	-	(Maximum)	(Minimum)
90	74.161	0.126	0.717775	74.287	73.4432
89.75	74.166	0.122	0.709775	74.288	73.4562
89.5	74.171	0.117	0.704775	74.288	73.4662
89.25	74.176	0.112	0.696	74.288	73.48
89	74.181	0.107	0.685775	74.288	73.4952
88.75	74.185	0.104	0.675	74.289	73.51
88.5	74.19	0.099	0.662775	74.289	73.5272
88.25	74.195	0.094	0.65	74.289	73.545
88	74.2	0.09	0.63955	74.29	73.5605
87.75	74.204	0.086	0.624775	74.29	73.5792
87.5	74.209	0.081	0.61	74.29	73.599
87.25	74.214	0.076	0.591775	74.29	73.6222
87	74.2185	0.0725	0.5736	74.291	73.6449
86.75	74.223	0.068	0.553325	74.291	73.6697
86.5	74.228	0.064	0.531	74.292	73.697
86.25	74.233	0.059	0.51	74.292	73.723
86	74.238	0.054	0.487775	74.292	73.7502
85.75	74.242	0.051	0.461	74.293	73.781
85.5	74.247	0.046	0.431	74.293	73.816
85.25	74.252	0.042	0.403775	74.294	73.8482
85	74.257	0.037	0.376	74.294	73.881
84.75	74.261	0.034	0.344775	74.295	73.9162
84.5	74.265	0.031	0.321	74.296	73.944
84.25	74.27	0.026	0.279	74.296	73.991
84	74.274	0.023	0.237	74.297	74.037
83.75	74.278	0.02	0.18	74.298	74.098
83.5	74.282	0.018	0.111775	74.3	74.1702
83.25	74.29	0.013	0.014	74.303	74.276
83	74.299	0.096	0.016	74.395	74.283
82.75	74.308	0.14	0.02	74.448	74.288
82.5	74.316	0.171	0.024	74.487	74.292
82.25	74.324	0.193	0.029	74.517	74.295
82	74.332	0.214	0.034	74.546	74.298
81.75	74.341	0.227	0.04	74.568	74.301
81.5	74.349	0.24	0.046	74.589	74.303
81.25	74.357	0.252	0.051	74.609	74.306
81	74.366	0.264	0.058	74.63	74.308
80.75	74.374	0.272775	0.064	74.6468	74.31
80.5	74.382	0.279	0.069	74.661	74.313
80.25	74.391	0.281775	0.076	74.6728	74.315
80	74.399	0.287775	0.081	74.6868	74.318
79.75	74.407	0.290775	0.087	74.6978	74.32
79.5	74.416	0.291	0.093	74.707	74.323
79.25	74.424	0.291775	0.099	74.7158	74.325
79	74.432	0.294	0.104	74.726	74.328
78.75	74.441	0.295775	0.11	74.7368	74.331
78.5	74.449	0.297775	0.116	74.7468	74.333
78.25	74.458	0.296	0.122	74.754	74.336
78	74.466	0.295	0.127	74.761	74.339
77.75	74.474	0.294	0.132	74.768	74.342
77.5	74.482	0.295	0.138	74.777	74.344
77.25	74.491	0.292775	0.144	74.7838	74.347
77	74.499	0.289	0.149	74.788	74.35
76.75	74.507	0.287	0.154	74.794	74.353
76.5	74.516	0.284	0.16	74.8	74.356
76.25	74.524	0.282775	0.166	74.8068	74.358
76	74.532	0.282	0.171	74.814	74.361
75.75	74.541	0.279	0.177	74.82	74.364
75.5	74.549	0.278	0.182	74.827	74.367
75.25	74.557	0.276	0.186	74.833	74.371
75	74.566	0.271775	0.192	74.8378	74.374
74.75	74.574	0.269	0.197	74.843	74.377
74.5	74.582	0.267	0.202	74.849	74.38
74.25	74.591	0.262775	0.207	74.8538	74.384
74	74.599	0.26	0.211	74.859	74.388
73.75	74.607	0.257	0.215	74.864	74.392
73.5	74.616	0.253	0.22	74.869	74.396
73.25	74.624	0.25	0.224	74.874	74.4
73	74.632	0.247	0.228	74.879	74.404
72.75	74.641	0.243	0.233	74.884	74.408
72.5	74.649	0.239775	0.237	74.8888	74.412
72.25	74.657	0.236	0.241	74.893	74.416
72	74.666	0.231	0.244	74.897	74.422
71.75	74.674	0.226	0.246	74.9	74.428
71.5	74.682	0.223	0.25	74.905	74.432
71.25	74.691	0.217775	0.255	74.9088	74.436
71	74.699	0.213	0.259	74.912	74.44
70.75	74.707	0.208	0.262	74.915	74.445
70.5	74.716	0.203	0.266	74.919	74.45
70.25	74.724	0.199	0.268	74.923	74.456
70	74.732	0.195	0.272	74.927	74.46
69.75	74.741	0.19	0.276	74.931	74.465
69.5	74.749	0.185	0.279	74.934	74.47
69.25	74.758	0.18	0.283	74.938	74.475
69	74.766	0.175	0.286	74.941	74.48
68.75	74.774	0.171	0.289	74.945	74.485
68.5	74.783	0.165	0.291775	74.948	74.4912
68.25	74.791	0.16	0.295	74.951	74.496
68	74.799	0.155	0.296775	74.954	74.5022
67.75	74.808	0.149	0.299	74.957	74.509
67.5	74.816	0.144	0.297775	74.96	74.5182
67.25	74.824	0.138	0.298	74.962	74.526
67	74.832	0.134	0.300775	74.966	74.5312
66.75	74.841	0.128	0.301775	74.969	74.5392
66.5	74.849	0.122	0.303	74.971	74.546
66.25	74.857	0.117	0.304	74.974	74.553
66	74.866	0.111	0.305	74.977	74.561
65.75	74.874	0.105	0.302	74.979	74.572
65.5	74.882	0.1	0.303	74.982	74.579
65.25	74.891	0.093	0.301	74.984	74.59
65	74.899	0.088	0.297	74.987	74.602
64.75	74.907	0.083	0.296	74.99	74.611
64.5	74.915	0.077	0.288	74.992	74.627
64.25	74.924	0.071	0.285	74.995	74.639
64	74.932	0.065	0.282775	74.997	74.6492
63.75	74.94	0.06	0.275	75	74.665
63.5	74.949	0.054	0.264775	75.003	74.6842
63.25	74.957	0.049	0.250775	75.006	74.7062
63	74.965	0.044	0.235	75.009	74.73
62.75	74.974	0.038	0.219775	75.012	74.7542
62.5	74.982	0.033	0.201	75.015	74.781
62.25	74.99	0.029	0.179	75.019	74.811
62	74.998	0.025	0.141	75.023	74.857
61.75	75.007	0.022	0.093	75.029	74.914
61.5	75.017	0.019	0.02	75.036	74.997
61.25	75.025	0.081775	0.022	75.1068	75.003
61	75.032	0.123	0.024	75.155	75.008
60.75	75.038	0.152	0.027	75.19	75.011
60.5	75.044	0.175	0.03	75.219	75.014
60.25	75.05	0.191	0.033	75.241	75.017
60	75.056	0.206	0.037	75.262	75.019
59.75	75.062	0.216	0.04	75.278	75.022
59.5	75.068	0.226	0.044	75.294	75.024
59.25	75.074	0.233	0.048	75.307	75.026
59	75.08	0.242	0.052	75.322	75.028
58.75	75.086	0.246775	0.056	75.3328	75.03
58.5	75.092	0.249775	0.059	75.3418	75.033
58.25	75.098	0.251	0.063	75.349	75.035
58	75.104	0.251	0.067	75.355	75.037
57.75	75.11	0.25	0.071	75.36	75.039
57.5	75.116	0.252	0.075	75.368	75.041
57.25	75.122	0.251	0.079	75.373	75.043
57	75.128	0.25	0.083	75.378	75.045
56.75	75.134	0.251	0.087	75.385	75.047
56.5	75.14	0.252	0.091	75.392	75.049
56.25	75.146	0.255	0.095	75.401	75.051
56	75.152	0.254	0.098775	75.406	75.0532
55.75	75.159	0.253	0.104	75.412	75.055
55.5	75.164	0.253	0.106	75.417	75.058
55.25	75.17	0.253	0.11	75.423	75.06
55	75.177	0.253	0.115	75.43	75.062
54.75	75.183	0.253	0.119	75.436	75.064
54.5	75.189	0.252	0.123	75.441	75.066
54.25	75.195	0.252775	0.127	75.4478	75.068
54	75.201	0.251	0.130775	75.452	75.0702
53.75	75.207	0.249775	0.135	75.4568	75.072
53.5	75.213	0.249775	0.138	75.4628	75.075
53.25	75.219	0.247	0.142	75.466	75.077
53	75.225	0.246	0.146	75.471	75.079
52.75	75.231	0.246	0.149	75.477	75.082
52.5	75.237	0.245	0.153	75.482	75.084
52.25	75.243	0.244	0.157	75.487	75.086
52	75.249	0.242	0.16	75.491	75.089
51.75	75.255	0.24	0.164	75.495	75.091
51.5	75.261	0.238	0.168	75.499	75.093
51.25	75.267	0.235	0.171	75.502	75.096
51	75.273	0.234	0.175	75.507	75.098
50.75	75.279	0.231	0.178	75.51	75.101
50.5	75.286	0.228	0.182775	75.514	75.1032
50.25	75.292	0.225	0.186	75.517	75.106
50	75.298	0.222	0.189	75.52	75.109
49.75	75.304	0.219	0.192	75.523	75.112
49.5	75.31	0.215	0.196	75.525	75.114
49.25	75.316	0.213	0.199	75.529	75.117
49	75.322	0.21	0.202	75.532	75.12
48.75	75.328	0.207	0.206	75.535	75.122
48.5	75.334	0.204	0.208	75.538	75.126
48.25	75.34	0.2	0.212	75.54	75.128
48	75.346	0.197	0.215	75.543	75.131
47.75	75.352	0.194	0.217775	75.546	75.1342
47.5	75.358	0.191	0.22	75.549	75.138
47.25	75.365	0.187	0.224775	75.552	75.1402
47	75.371	0.183	0.227775	75.554	75.1432
46.75	75.377	0.179	0.23	75.556	75.147
46.5	75.383	0.176	0.232	75.559	75.151
46.25	75.389	0.173	0.235	75.562	75.154
46	75.395	0.169	0.236775	75.564	75.1582
45.75	75.401	0.166	0.239775	75.567	75.1612
45.5	75.407	0.162	0.241	75.569	75.166
45.25	75.413	0.158	0.242	75.571	75.171
45	75.419	0.154	0.245	75.573	75.174
44.75	75.425	0.151	0.247	75.576	75.178
44.5	75.431	0.147	0.249	75.578	75.182
44.25	75.437	0.143775	0.252	75.5808	75.185
44	75.443	0.140775	0.253	75.5838	75.19
43.75	75.449	0.137	0.255775	75.586	75.1932
43.5	75.455	0.133	0.256	75.588	75.199
43.25	75.461	0.129	0.258	75.59	75.203
43	75.467	0.125	0.259775	75.592	75.2072
42.75	75.473	0.121	0.259	75.594	75.214
42.5	75.479	0.117	0.262	75.596	75.217
42.25	75.486	0.112	0.262	75.598	75.224
42	75.492	0.108775	0.263	75.6008	75.229
41.75	75.498	0.105	0.264	75.603	75.234
41.5	75.504	0.101	0.262775	75.605	75.2412
41.25	75.51	0.097775	0.263	75.6078	75.247
41	75.516	0.094	0.263	75.61	75.253
40.75	75.521	0.091	0.262	75.612	75.259
40.5	75.528	0.086	0.261	75.614	75.267
40.25	75.534	0.082	0.26	75.616	75.274
40	75.54	0.078	0.255775	75.618	75.2842
39.75	75.546	0.074	0.251775	75.62	75.2942
39.5	75.552	0.070775	0.248	75.6228	75.304
39.25	75.558	0.066	0.245	75.624	75.313
39	75.564	0.062	0.238775	75.626	75.3252
38.75	75.57	0.059	0.235	75.629	75.335
38.5	75.576	0.055	0.227	75.631	75.349
38.25	75.582	0.051	0.222	75.633	75.36
38	75.588	0.047	0.217	75.635	75.371
37.75	75.594	0.044	0.21	75.638	75.384
37.5	75.6	0.04	0.200775	75.64	75.3992
37.25	75.606	0.038	0.184775	75.644	75.4212
37	75.612	0.035	0.169	75.647	75.443
36.75	75.618	0.032	0.147775	75.65	75.4702
36.5	75.624	0.03	0.119	75.654	75.505
36.25	75.631	0.027	0.082775	75.658	75.5482
36	75.64	0.025	0.029	75.665	75.611
35.75	75.647	0.068775	0.029	75.7158	75.618
35.5	75.653	0.105775	0.031	75.7588	75.622
35.25	75.659	0.133775	0.033	75.7928	75.626
35	75.664	0.157775	0.035	75.8218	75.629
34.75	75.669	0.177	0.037	75.846	75.632
34.5	75.674	0.192	0.039	75.866	75.635
34.25	75.679	0.206	0.042	75.885	75.637
34	75.685	0.217	0.046	75.902	75.639
33.75	75.69	0.229	0.048	75.919	75.642
33.5	75.695	0.241	0.052	75.936	75.643
33.25	75.7	0.247	0.055	75.947	75.645
33	75.705	0.254775	0.058	75.9598	75.647
32.75	75.711	0.260775	0.062	75.9718	75.649
32.5	75.716	0.268	0.065	75.984	75.651
32.25	75.721	0.27455	0.068	75.9956	75.653
32	75.726	0.278	0.072	76.004	75.654
31.75	75.732	0.28	0.076	76.012	75.656
31.5	75.737	0.284775	0.079	76.0218	75.658
31.25	75.743	0.285775	0.083	76.0288	75.66
31	75.748	0.29	0.086775	76.038	75.6612
30.75	75.753	0.291	0.09	76.044	75.663
30.5	75.758	0.292	0.093	76.05	75.665
30.25	75.764	0.291775	0.097	76.0558	75.667
30	75.769	0.292	0.101	76.061	75.668
29.75	75.774	0.294	0.104	76.068	75.67
29.5	75.78	0.292	0.108	76.072	75.672
29.25	75.785	0.298	0.112	76.083	75.673
29	75.79	0.300775	0.115	76.0908	75.675
28.75	75.796	0.301	0.119775	76.097	75.6762
28.5	75.801	0.301	0.123	76.102	75.678
28.25	75.806	0.302	0.126	76.108	75.68
28	75.812	0.3	0.13	76.112	75.682
27.75	75.817	0.298	0.134	76.115	75.683
27.5	75.822	0.298	0.137	76.12	75.685
27.25	75.828	0.295775	0.141	76.1238	75.687
27	75.833	0.294	0.144	76.127	75.689
26.75	75.838	0.293	0.147	76.131	75.691
26.5	75.843	0.292	0.151	76.135	75.692
26.25	75.849	0.289775	0.154	76.1388	75.695
26	75.854	0.288775	0.158	76.1428	75.696
25.75	75.859	0.288	0.161	76.147	75.698
25.5	75.865	0.284775	0.165	76.1498	75.7
25.25	75.87	0.283775	0.167775	76.1538	75.7022
25	75.875	0.283	0.170775	76.158	75.7042
24.75	75.88	0.282	0.173	76.162	75.707
24.5	75.886	0.279775	0.177	76.1658	75.709
24.25	75.891	0.278	0.180775	76.169	75.7102
24	75.896	0.277	0.183	76.173	75.713
23.75	75.902	0.274	0.187	76.176	75.715
23.5	75.907	0.272775	0.19	76.1798	75.717
23.25	75.912	0.271	0.193	76.183	75.719
23	75.917	0.27	0.196	76.187	75.721
22.75	75.923	0.268	0.2	76.191	75.723
22.5	75.928	0.267	0.203	76.195	75.725
22.25	75.933	0.265	0.206	76.198	75.727
22	75.938	0.264	0.208775	76.202	75.7292
21.75	75.944	0.262	0.213	76.206	75.731
21.5	75.949	0.26	0.215	76.209	75.734
21.25	75.954	0.258	0.218	76.212	75.736
21	75.96	0.255	0.221	76.215	75.739
20.75	75.965	0.252	0.224	76.217	75.741
20.5	75.97	0.25	0.226	76.22	75.744
20.25	75.975	0.248	0.229	76.223	75.746
20	75.981	0.244	0.232	76.225	75.749
19.75	75.986	0.241	0.235	76.227	75.751
19.5	75.991	0.239	0.237775	76.23	75.7532
19.25	75.996	0.237	0.24	76.233	75.756
19	76.002	0.233	0.243	76.235	75.759
18.75	76.007	0.231	0.246	76.238	75.761
18.5	76.012	0.228	0.248	76.24	75.764
18.25	76.018	0.225	0.251	76.243	75.767
18	76.023	0.222	0.253	76.245	75.77
17.75	76.028	0.22	0.254	76.248	75.774
17.5	76.034	0.216	0.258	76.25	75.776
17.25	76.039	0.214	0.261	76.253	75.778
17	76.044	0.212	0.262	76.256	75.782
16.75	76.05	0.209	0.266	76.259	75.784
16.5	76.055	0.206	0.268	76.261	75.787
16.25	76.06	0.204	0.27	76.264	75.79
16	76.065	0.201	0.272	76.266	75.793
15.75	76.071	0.197	0.274	76.268	75.797
15.5	76.076	0.195	0.275	76.271	75.801
15.25	76.081	0.192	0.276	76.273	75.805
15	76.086	0.19	0.278	76.276	75.808
14.75	76.092	0.186	0.28	76.278	75.812
14.5	76.097	0.184	0.282	76.281	75.815
14.25	76.102	0.182	0.284	76.284	75.818
14	76.108	0.178	0.285	76.286	75.823
13.75	76.113	0.175	0.285	76.288	75.828
13.5	76.118	0.173	0.286775	76.291	75.8312
13.25	76.123	0.17	0.288	76.293	75.835
13	76.129	0.166	0.29	76.295	75.839
12.75	76.134	0.163	0.291	76.297	75.843
12.5	76.139	0.16	0.293	76.299	75.846
12.25	76.145	0.157	0.294775	76.302	75.8502
12	76.15	0.154	0.294775	76.304	75.8552
11.75	76.155	0.152	0.294775	76.307	75.8602
11.5	76.16	0.149	0.298	76.309	75.862
11.25	76.166	0.146	0.298	76.312	75.868
11	76.171	0.143	0.3	76.314	75.871
10.75	76.176	0.14	0.297	76.316	75.879
10.5	76.182	0.136775	0.298775	76.3188	75.8832
10.25	76.187	0.133	0.299	76.32	75.888
10	76.192	0.13	0.3	76.322	75.892
9.75	76.197	0.128	0.301	76.325	75.896
9.5	76.203	0.124	0.301	76.327	75.902
9.25	76.208	0.121	0.3	76.329	75.908
9	76.213	0.118	0.298	76.331	75.915
8.75	76.218	0.116	0.297	76.334	75.921
8.5	76.223	0.113	0.295775	76.336	75.9272
8.25	76.229	0.11	0.295	76.339	75.934
8	76.234	0.107	0.294	76.341	75.94
7.75	76.239	0.104	0.292	76.343	75.947
7.5	76.244	0.102	0.291	76.346	75.953
7.25	76.249	0.099	0.288775	76.348	75.9602
7	76.255	0.095	0.285775	76.35	75.9692
6.75	76.26	0.093	0.284	76.353	75.976
6.5	76.265	0.09	0.278775	76.355	75.9862
6.25	76.27	0.087	0.275	76.357	75.995
6	76.275	0.085	0.267	76.36	76.008
5.75	76.28	0.083	0.259	76.363	76.021
5.5	76.285	0.08	0.252	76.365	76.033
5.25	76.29	0.079	0.249	76.369	76.041
5	76.295	0.077	0.24	76.372	76.055
4.75	76.301	0.074775	0.228	76.3758	76.073
4.5	76.306	0.073	0.217	76.379	76.089
4.25	76.311	0.071	0.203	76.382	76.108
4	76.317	0.068	0.190775	76.385	76.1262
3.75	76.322	0.067	0.177	76.389	76.145
3.5	76.328	0.064	0.159	76.392	76.169
3.25	76.333	0.063	0.138	76.396	76.195
3	76.34	0.06	0.113775	76.4	76.2262
2.75	76.347	0.059	0.084	76.406	76.263
2.5	76.357	0.056	0.06	76.413	76.297
2.25	76.371	0.086	0.061	76.457	76.31
2	76.382	0.111	0.06	76.493	76.322
1.75	76.393	0.124775	0.06	76.5178	76.333
1.5	76.404	0.136	0.061	76.54	76.343
1.25	76.415	0.143	0.063	76.558	76.352
1	76.426	0.145	0.066	76.571	76.36
0.75	76.437	0.146	0.069	76.583	76.368
0.5	76.448	0.146	0.073	76.594	76.375
0.25	76.458	0.146	0.078	76.604	76.38
0	76.47	0.143	0.084	76.613	76.386
-0.25	76.481	0.14	0.089775	76.621	76.3912
-0.5	76.492	0.135	0.095	76.627	76.397
-0.75	76.503	0.13	0.101	76.633	76.402
-1	76.514	0.125	0.106	76.639	76.408
-1.25	76.525	0.120775	0.111	76.6458	76.414
-1.5	76.536	0.116	0.116	76.652	76.42
-1.75	76.547	0.11	0.12	76.657	76.427
-2	76.559	0.104	0.125	76.663	76.434
-2.25	76.57	0.098	0.13	76.668	76.44
-2.5	76.581	0.091	0.133	76.672	76.448
-2.75	76.593	0.083775	0.138	76.6768	76.455
-3	76.604	0.077	0.141	76.681	76.463
-3.25	76.615	0.07	0.144	76.685	76.471
-3.5	76.627	0.063	0.147775	76.69	76.4792
-3.75	76.638	0.056	0.148	76.694	76.49
-4	76.649	0.05	0.145	76.699	76.504
-4.25	76.66	0.043	0.141	76.703	76.519
-4.5	76.672	0.035	0.137	76.707	76.535
-4.75	76.683	0.029	0.13	76.712	76.553
-5	76.694	0.024	0.112	76.718	76.582
-5.25	76.705	0.021	0.077	76.726	76.628
-5.5	76.718	0.02	0.02	76.738	76.698
-5.75	76.725	0.105775	0.023	76.8308	76.702
-6	76.73	0.17	0.026	76.9	76.704
-6.25	76.734	0.228	0.029	76.962	76.705
-6.5	76.739	0.26555	0.033	77.0046	76.706
-6.75	76.743	0.299	0.036	77.042	76.707
-7	76.747	0.339775	0.039	77.0868	76.708
-7.25	76.752	0.378	0.044	77.13	76.708
-7.5	76.756	0.407	0.047	77.163	76.709
-7.75	76.761	0.436775	0.051	77.1978	76.71
-8	76.765	0.454775	0.055	77.2198	76.71
-8.25	76.77	0.473775	0.059	77.2438	76.711
-8.5	76.775	0.498775	0.063775	77.2738	76.7112
-8.75	76.779	0.513775	0.067	77.2928	76.712
-9	76.784	0.528775	0.072	77.3128	76.712
-9.25	76.789	0.541775	0.077	77.3308	76.712
-9.5	76.793	0.564	0.08	77.357	76.713
-9.75	76.798	0.576	0.085	77.374	76.713
-10	76.803	0.58455	0.089	77.3876	76.714

## Sheet: Judith River Input
Bchron model input - Judith River Formation Formation
id	ages	ageSds	position	thickness	calCurves
"PPF1-03"	75219	15.5	500	0	normal
"ST1-03"	76329	17.5	10100	0	normal
"KC"	78594	12	15400	0	normal

## Sheet: Judith River Model
Age-stratigraphic model - Judith River Formation
Stratigraphic Level (m)	Model Age (Ma)	+	-	(Maximum)	(Minimum)
185	75.153	0.079	1.55277	75.232	73.6002
184	75.165	0.069	1.3562	75.234	73.8088
183	75.177	0.059	1.171	75.236	74.006
182	75.188	0.05	0.873	75.238	74.315
181	75.2	0.041	0.49355	75.241	74.7065
180	75.219	0.032	0.032	75.251	75.187
179	75.233	0.112775	0.035	75.3458	75.198
178	75.244	0.203	0.036	75.447	75.208
177	75.255	0.265	0.039	75.52	75.216
176	75.267	0.315	0.044	75.582	75.223
175	75.278	0.351775	0.048	75.6298	75.23
174	75.289	0.37	0.054	75.659	75.235
173	75.301	0.386	0.061	75.687	75.24
172	75.312	0.399775	0.067	75.7118	75.245
171	75.324	0.414	0.074	75.738	75.25
170	75.335	0.429775	0.082	75.7648	75.253
169	75.347	0.438775	0.089775	75.7858	75.2572
168	75.358	0.449325	0.096	75.8073	75.262
167	75.37	0.457	0.104	75.827	75.266
166	75.381	0.463775	0.111	75.8448	75.27
165	75.393	0.467	0.118	75.86	75.275
164	75.404	0.472	0.125	75.876	75.279
163	75.416	0.469	0.133	75.885	75.283
162	75.428	0.469	0.141	75.897	75.287
161	75.439	0.469	0.148	75.908	75.291
160	75.451	0.47	0.156	75.921	75.295
159	75.462	0.468	0.163	75.93	75.299
158	75.474	0.463775	0.171	75.9378	75.303
157	75.485	0.46	0.178	75.945	75.307
156	75.497	0.456	0.185	75.953	75.312
155	75.509	0.456775	0.193	75.9658	75.316
154	75.52	0.452	0.2	75.972	75.32
153	75.532	0.45255	0.208	75.9845	75.324
152	75.543	0.452775	0.214	75.9958	75.329
151	75.555	0.449	0.221	76.004	75.334
150	75.566	0.443775	0.228	76.0098	75.338
149	75.578	0.439775	0.236	76.0178	75.342
148	75.589	0.436775	0.242	76.0258	75.347
147	75.601	0.43155	0.249775	76.0326	75.3512
146	75.612	0.428	0.256	76.04	75.356
145	75.624	0.423	0.264	76.047	75.36
144	75.635	0.419775	0.270775	76.0548	75.3642
143	75.647	0.414	0.278	76.061	75.369
142	75.658	0.411	0.284775	76.069	75.3732
141	75.67	0.405775	0.291775	76.0758	75.3782
140	75.681	0.401	0.298	76.082	75.383
139	75.693	0.394775	0.305775	76.0878	75.3872
138	75.704	0.389775	0.312	76.0938	75.392
137	75.716	0.384	0.319	76.1	75.397
136	75.728	0.377	0.326	76.105	75.402
135	75.739	0.370775	0.332	76.1098	75.407
134	75.751	0.363	0.339	76.114	75.412
133	75.762	0.357775	0.345	76.1198	75.417
132	75.773	0.352	0.350775	76.125	75.4222
131	75.785	0.344	0.358	76.129	75.427
130	75.797	0.337	0.364	76.134	75.433
129	75.808	0.331	0.369	76.139	75.439
128	75.82	0.323775	0.376	76.1438	75.444
127	75.832	0.318	0.382775	76.15	75.4492
126	75.843	0.312	0.388	76.155	75.455
125	75.855	0.306	0.395	76.161	75.46
124	75.866	0.3	0.401	76.166	75.465
123	75.878	0.293	0.405	76.171	75.473
122	75.889	0.287	0.411775	76.176	75.4772
121	75.901	0.28	0.415	76.181	75.486
120	75.912	0.274	0.419775	76.186	75.4922
119	75.924	0.266	0.425775	76.19	75.4982
118	75.936	0.259	0.429	76.195	75.507
117	75.947	0.252	0.43355	76.199	75.5134
116	75.959	0.244	0.439	76.203	75.52
115	75.97	0.238	0.442	76.208	75.528
114	75.982	0.23	0.446775	76.212	75.5352
113	75.993	0.223	0.45	76.216	75.543
112	76.005	0.216	0.451775	76.221	75.5532
111	76.016	0.209	0.454	76.225	75.562
110	76.028	0.201	0.457	76.229	75.571
109	76.039	0.194	0.461	76.233	75.578
108	76.051	0.186775	0.464775	76.2378	75.5862
107	76.063	0.179	0.468	76.242	75.595
106	76.074	0.173	0.466	76.247	75.608
105	76.086	0.165	0.47	76.251	75.616
104	76.097	0.157	0.47	76.254	75.627
103	76.109	0.15	0.467	76.259	75.642
102	76.12	0.143	0.465	76.263	75.655
101	76.132	0.135	0.465	76.267	75.667
100	76.143	0.128	0.462775	76.271	75.6802
99	76.155	0.12	0.46	76.275	75.695
98	76.166	0.113	0.457	76.279	75.709
97	76.178	0.105	0.454	76.283	75.724
96	76.189	0.098	0.449775	76.287	75.7392
95	76.201	0.09	0.446	76.291	75.755
94	76.212	0.084	0.437	76.296	75.775
93	76.224	0.076775	0.421775	76.3008	75.8022
92	76.235	0.07	0.404775	76.305	75.8302
91	76.247	0.063	0.386	76.31	75.861
90	76.258	0.057	0.369775	76.315	75.8882
89	76.269	0.052	0.343	76.321	75.926
88	76.281	0.047	0.305	76.328	75.976
87	76.292	0.044	0.261	76.336	76.031
86	76.304	0.04	0.205	76.344	76.099
85	76.315	0.038	0.117	76.353	76.198
84	76.329	0.037	0.036	76.366	76.293
83	76.373	0.267	0.043	76.64	76.33
82	76.415	0.476775	0.062	76.8918	76.353
81	76.458	0.603775	0.086775	77.0618	76.3712
80	76.501	0.686775	0.112775	77.1878	76.3882
79	76.543	0.74555	0.137775	77.2886	76.4052
78	76.586	0.79	0.165	77.376	76.421
77	76.629	0.828775	0.192	77.4578	76.437
76	76.672	0.851775	0.218	77.5238	76.454
75	76.714	0.864775	0.243	77.5788	76.471
74	76.757	0.873775	0.270775	77.6308	76.4862
73	76.8	0.87955	0.298	77.6796	76.502
72	76.843	0.8871	0.324	77.7301	76.519
71	76.885	0.885775	0.349	77.7708	76.536
70	76.928	0.877	0.376	77.805	76.552
69	76.971	0.863775	0.402	77.8348	76.569
68	77.013	0.853	0.428	77.866	76.585
67	77.056	0.846	0.454	77.902	76.602
66	77.099	0.831775	0.48	77.9308	76.619
65	77.141	0.819775	0.505775	77.9608	76.6352
64	77.184	0.801	0.532	77.985	76.652
63	77.227	0.785	0.557775	78.012	76.6692
62	77.269	0.768775	0.582	78.0378	76.687
61	77.312	0.750775	0.607775	78.0628	76.7042
60	77.355	0.727775	0.633775	78.0828	76.7212
59	77.398	0.705	0.657775	78.103	76.7402
58	77.44	0.685	0.683775	78.125	76.7562
57	77.483	0.663	0.707	78.146	76.776
56	77.526	0.642	0.731	78.168	76.795
55	77.569	0.619	0.754775	78.188	76.8142
54	77.611	0.595	0.774	78.206	76.837
53	77.654	0.569775	0.795	78.2238	76.859
52	77.697	0.546775	0.807775	78.2438	76.8892
51	77.739	0.521775	0.825775	78.2608	76.9132
50	77.782	0.496	0.84355	78.278	76.9385
49	77.825	0.469775	0.851775	78.2948	76.9732
48	77.868	0.443775	0.86255	78.3118	77.0054
47	77.91	0.420775	0.87055	78.3308	77.0395
46	77.953	0.393775	0.879775	78.3468	77.0732
45	77.996	0.367	0.892	78.363	77.104
44	78.039	0.34155	0.90555	78.3805	77.1334
43	78.081	0.316775	0.907	78.3978	77.174
42	78.124	0.289775	0.917	78.4138	77.207
41	78.167	0.263	0.918	78.43	77.249
40	78.21	0.237	0.911775	78.447	77.2982
39	78.252	0.211775	0.893775	78.4638	77.3582
38	78.295	0.185775	0.8811	78.4808	77.4139
37	78.338	0.158	0.856	78.496	77.482
36	78.381	0.131775	0.811775	78.5128	77.5692
35	78.423	0.107	0.73855	78.53	77.6844
34	78.466	0.08	0.637	78.546	77.829
33	78.509	0.054	0.478	78.563	78.031
32	78.551	0.033	0.262775	78.584	78.2882
31	78.594	0.023	0.024	78.617	78.57
30	78.611	0.436775	0.033	79.0478	78.578
29	78.622	0.789325	0.041	79.4113	78.581
28	78.634	1.06532	0.051	79.6993	78.583
27	78.646	1.28432	0.061	79.9303	78.585
26	78.658	1.485	0.071	80.143	78.587
25	78.6705	1.6425	0.0825	80.313	78.588
24	78.683	1.842	0.094	80.525	78.589
23	78.696	1.98777	0.106775	80.6838	78.5892
22	78.708	2.12855	0.117775	80.8366	78.5902
21	78.721	2.29955	0.13	81.0206	78.591
20	78.734	2.40277	0.142	81.1368	78.592
19	78.747	2.5272	0.154	81.2742	78.593
18	78.7595	2.6255	0.1665	81.385	78.593
17	78.772	2.72377	0.178	81.4958	78.594
16	78.785	2.80755	0.19	81.5926	78.595
15	78.797	2.88277	0.202	81.6798	78.595
14	78.81	2.95565	0.214	81.7656	78.596
13	78.822	3.0611	0.225	81.8831	78.597
12	78.835	3.1432	0.238	81.9782	78.597
11	78.848	3.22187	0.25	82.0699	78.598
10	78.861	3.29455	0.263	82.1556	78.598
9	78.874	3.34055	0.275	82.2146	78.599
8	78.886	3.41255	0.286	82.2986	78.6
7	78.899	3.46655	0.299	82.3655	78.6
6	78.912	3.51655	0.311	82.4286	78.601
5	78.925	3.5741	0.324	82.4991	78.601
4	78.937	3.63465	0.336	82.5716	78.601
3	78.95	3.69277	0.348	82.6428	78.602
2	78.962	3.7701	0.36	82.7321	78.602
1	78.975	3.8323	0.373	82.8073	78.602
0	78.988	3.88498	0.385	82.873	78.603
